# Supplementary material for: Electrocatalytic water oxidation by Cu(ii) complexes: influence of ternarification and chelate ring size
Source: RSC Adv. 2026 Jul 3;16(35):36642–9. doi: 10.1039/d6ra01803c (PMC13330980; doi:10.1039/d6ra01803c)
Supplement: RA-016-D6RA01803C-s002 [file RA-016-D6RA01803C-s002.cif]

# Supplementary Information (SI) for RSC Advances.
# This journal is © The Royal Society of Chemistry 2026

####################################################################### 
# 
# This file contains crystal structure data downloaded from the 
# Cambridge Structural Database (CSD) hosted by the Cambridge 
# Crystallographic Data Centre (CCDC).
# 
# Full information about CCDC data access policies and citation 
# guidelines are available at http://www.ccdc.cam.ac.uk/access/V1 
# 
# Audit and citation data items may have been added by the CCDC. 
# Please retain this information to preserve the provenance of 
# this file and to allow appropriate attribution of the data. 
# 
#######################################################################

data_[Zn(L1H)(L3)](ClO4)2
_database_code_depnum_ccdc_archive 'CCDC 2512657'
loop_
_audit_author_name
_audit_author_address
'Apurba Kalita'
;B Borooah College
India
;
_audit_update_record             
;
2025-12-02 deposited with the CCDC.	2026-06-18 downloaded from the CCDC.
;

_audit_creation_method           SHELXL-2019/3
_chemical_name_systematic        ?
_chemical_name_common            ?
_chemical_formula_moiety         'C11 H23 N5 Zn, 2(Cl O4)'
_chemical_formula_sum            'C11 H23 Cl2 N5 O8 Zn'
_chemical_compound_source        Synthesized
_exptl_crystal_recrystallization_method 
'Slow evaporation in methanol-water mixture'
_chemical_melting_point          ?

_exptl_crystal_description       block
_exptl_crystal_colour            colourless
_diffrn_ambient_temperature      296(2)
_chemical_formula_weight         489.61

loop_
_atom_type_symbol
_atom_type_description
_atom_type_scat_dispersion_real
_atom_type_scat_dispersion_imag
_atom_type_scat_source
C C 0.0033 0.0016 'International Tables Vol C Tables 4.2.6.8 and 6.1.1.4'
H H 0.0000 0.0000 'International Tables Vol C Tables 4.2.6.8 and 6.1.1.4'
Cl Cl 0.1484 0.1585 'International Tables Vol C Tables 4.2.6.8 and 6.1.1.4'
N N 0.0061 0.0033 'International Tables Vol C Tables 4.2.6.8 and 6.1.1.4'
O O 0.0106 0.0060 'International Tables Vol C Tables 4.2.6.8 and 6.1.1.4'
Zn Zn 0.2839 1.4301 'International Tables Vol C Tables 4.2.6.8 and 6.1.1.4'

_space_group_crystal_system      triclinic
_space_group_IT_number           2
_space_group_name_H-M_alt        'P -1'
_space_group_name_Hall           '-P 1'
_chemical_absolute_configuration syn

loop_
_space_group_symop_operation_xyz
'x, y, z'
'-x, -y, -z'

_shelx_space_group_comment       
;
The symmetry employed for this shelxl refinement is uniquely defined
by the following loop, which should always be used as a source of
symmetry information in preference to the above space-group names.
They are only intended as comments.
;

_cell_length_a                   8.0483(11)
_cell_length_b                   10.7274(14)
_cell_length_c                   11.8081(15)
_cell_angle_alpha                104.152(3)
_cell_angle_beta                 103.590(3)
_cell_angle_gamma                92.363(3)
_cell_volume                     955.6(2)
_cell_formula_units_Z            2
_cell_measurement_temperature    296(2)
_cell_measurement_reflns_used    7528
_cell_measurement_theta_min      1.838
_cell_measurement_theta_max      24.995
_exptl_crystal_density_meas      ?
_exptl_crystal_density_method    ?
_exptl_crystal_density_diffrn    1.702
_exptl_crystal_F_000             504
_exptl_transmission_factor_min   ?
_exptl_transmission_factor_max   ?
_exptl_crystal_size_max          0.08
_exptl_crystal_size_mid          0.06
_exptl_crystal_size_min          0.04
_exptl_absorpt_coefficient_mu    1.615
_shelx_estimated_absorpt_T_min   0.890
_shelx_estimated_absorpt_T_max   0.937
_exptl_absorpt_correction_type   none
_exptl_absorpt_correction_T_min  ?
_exptl_absorpt_correction_T_max  ?
_exptl_absorpt_process_details   ?
_diffrn_radiation_probe          x-ray
_diffrn_radiation_type           MoK\a
_diffrn_radiation_wavelength     0.71073
_diffrn_source                   ?
_diffrn_measurement_device_type  'Bruker APEX-II CCD'
_diffrn_measurement_method       '\f and \w scans'
_diffrn_detector_area_resol_mean ?
_diffrn_reflns_number            30955
_diffrn_reflns_av_unetI/netI     0.0244
_diffrn_reflns_av_R_equivalents  0.0477
_diffrn_reflns_limit_h_min       -9
_diffrn_reflns_limit_h_max       9
_diffrn_reflns_limit_k_min       -12
_diffrn_reflns_limit_k_max       12
_diffrn_reflns_limit_l_min       -14
_diffrn_reflns_limit_l_max       14
_diffrn_reflns_theta_min         1.838
_diffrn_reflns_theta_max         24.995
_diffrn_reflns_theta_full        24.995
_diffrn_measured_fraction_theta_max 1.000
_diffrn_measured_fraction_theta_full 1.000
_diffrn_reflns_Laue_measured_fraction_max 1.000
_diffrn_reflns_Laue_measured_fraction_full 1.000
_diffrn_reflns_point_group_measured_fraction_max 1.000
_diffrn_reflns_point_group_measured_fraction_full 1.000
_reflns_number_total             3364
_reflns_number_gt                2929
_reflns_threshold_expression     'I > 2\s(I)'
_reflns_Friedel_coverage         0.000
_reflns_Friedel_fraction_max     .
_reflns_Friedel_fraction_full    .

_reflns_special_details          
;
 Reflections were merged by SHELXL according to the crystal
 class for the calculation of statistics and refinement.
 
 _reflns_Friedel_fraction is defined as the number of unique
 Friedel pairs measured divided by the number that would be
 possible theoretically, ignoring centric projections and
 systematic absences.
;

_computing_data_collection       'Bruker APEX2'
_computing_cell_refinement       'Bruker SAINT'
_computing_data_reduction        'Bruker SAINT'
_computing_structure_solution    'SHELXT 2014/5 (Sheldrick, 2014)'
_computing_structure_refinement  'SHELXL-2019/2 (Sheldrick, 2019)'
_computing_molecular_graphics    'Bruker SHELXTL'
_computing_publication_material  'Bruker SHELXTL'
_refine_special_details          ?
_refine_ls_structure_factor_coef Fsqd
_refine_ls_matrix_type           full
_refine_ls_weighting_scheme      calc
_refine_ls_weighting_details     
'w=1/[\s^2^(Fo^2^)+(0.0426P)^2^+1.0882P] where P=(Fo^2^+2Fc^2^)/3'
_atom_sites_solution_primary     iterative
_atom_sites_solution_secondary   ?
_atom_sites_solution_hydrogens   mixed
_refine_ls_hydrogen_treatment    constr
_refine_ls_extinction_method     'SHELXL-2019/2 (Sheldrick 2019)'
_refine_ls_extinction_coef       0.0136(13)
_refine_ls_extinction_expression Fc^*^=kFc[1+0.001xFc^2^\l^3^/sin(2\q)]^-1/4^
_refine_ls_number_reflns         3364
_refine_ls_number_parameters     245
_refine_ls_number_restraints     0
_refine_ls_R_factor_all          0.0416
_refine_ls_R_factor_gt           0.0337
_refine_ls_wR_factor_ref         0.0904
_refine_ls_wR_factor_gt          0.0844
_refine_ls_goodness_of_fit_ref   1.035
_refine_ls_restrained_S_all      1.035
_refine_ls_shift/su_max          0.000
_refine_ls_shift/su_mean         0.000

loop_
_atom_site_label
_atom_site_type_symbol
_atom_site_fract_x
_atom_site_fract_y
_atom_site_fract_z
_atom_site_U_iso_or_equiv
_atom_site_adp_type
_atom_site_occupancy
_atom_site_site_symmetry_order
_atom_site_calc_flag
_atom_site_refinement_flags_posn
_atom_site_refinement_flags_adp
_atom_site_refinement_flags_occupancy
_atom_site_disorder_assembly
_atom_site_disorder_group
Zn1 Zn 0.29602(4) 0.27910(3) 0.71642(3) 0.03327(14) Uani 1 1 d . . . . .
N1 N 0.2290(3) 0.1148(2) 0.7782(2) 0.0365(6) Uani 1 1 d . . . . .
N2 N 0.5476(3) 0.2991(2) 0.8122(2) 0.0417(6) Uani 1 1 d . . . . .
H2A H 0.612614 0.296036 0.760293 0.050 Uiso 1 1 d R U . . .
H2B H 0.570064 0.377786 0.862673 0.050 Uiso 1 1 d R U . . .
N3 N 0.1288(3) 0.3968(3) 0.7889(2) 0.0437(6) Uani 1 1 d . . . . .
H3A H 0.021714 0.371763 0.744081 0.052 Uiso 1 1 d R U . . .
H3B H 0.133314 0.390463 0.863251 0.052 Uiso 1 1 d R U . . .
N4 N 0.3390(3) 0.4525(2) 0.6439(2) 0.0378(6) Uani 1 1 d . . . . .
H4 H 0.452928 0.498578 0.685915 0.045 Uiso 1 1 d R U . . .
N5 N 0.2444(3) 0.1876(2) 0.5351(2) 0.0375(6) Uani 1 1 d . . . . .
H5A H 0.335308 0.148940 0.519472 0.045 Uiso 1 1 d R U . . .
H5B H 0.156018 0.127020 0.515532 0.045 Uiso 1 1 d R U . . .
C1 C 0.0658(4) 0.0877(3) 0.7797(3) 0.0460(8) Uani 1 1 d . . . . .
H1 H -0.014931 0.140722 0.753356 0.055 Uiso 1 1 calc R U . . .
C2 C 0.0110(5) -0.0140(3) 0.8179(3) 0.0528(9) Uani 1 1 d . . . . .
H2 H -0.103538 -0.028971 0.818226 0.063 Uiso 1 1 calc R U . . .
C3 C 0.1301(5) -0.0929(4) 0.8556(4) 0.0566(10) Uani 1 1 d . . . . .
H3 H 0.097513 -0.163036 0.881702 0.068 Uiso 1 1 calc R U . . .
C4 C 0.2976(5) -0.0670(3) 0.8543(3) 0.0475(8) Uani 1 1 d . . . . .
H4A H 0.379445 -0.119929 0.879319 0.057 Uiso 1 1 calc R U . . .
C5 C 0.3452(4) 0.0380(3) 0.8157(3) 0.0348(6) Uani 1 1 d . . . . .
C6 C 0.5282(4) 0.0688(3) 0.8147(3) 0.0426(7) Uani 1 1 d . . . . .
H6A H 0.534754 0.054384 0.731519 0.051 Uiso 1 1 calc R U . . .
H6B H 0.597930 0.009346 0.849534 0.051 Uiso 1 1 calc R U . . .
C7 C 0.6043(4) 0.2061(3) 0.8828(3) 0.0417(7) Uani 1 1 d . . . . .
H7A H 0.570044 0.229742 0.958114 0.050 Uiso 1 1 calc R U . . .
H7B H 0.728690 0.210118 0.902193 0.050 Uiso 1 1 calc R U . . .
C8 C 0.1774(5) 0.5313(3) 0.7918(3) 0.0543(9) Uani 1 1 d . . . . .
H8A H 0.281846 0.565243 0.854783 0.065 Uiso 1 1 calc R U . . .
H8B H 0.086967 0.584099 0.809369 0.065 Uiso 1 1 calc R U . . .
C9 C 0.2054(5) 0.5355(3) 0.6714(4) 0.0534(9) Uani 1 1 d . . . . .
H9A H 0.099034 0.505965 0.609199 0.064 Uiso 1 1 calc R U . . .
H9B H 0.240361 0.623700 0.673003 0.064 Uiso 1 1 calc R U . . .
C10 C 0.3292(4) 0.4017(3) 0.5149(3) 0.0442(8) Uani 1 1 d . . . . .
H10A H 0.442153 0.381981 0.504681 0.053 Uiso 1 1 calc R U . . .
H10B H 0.292386 0.466704 0.472694 0.053 Uiso 1 1 calc R U . . .
C11 C 0.2038(5) 0.2806(3) 0.4613(3) 0.0462(8) Uani 1 1 d . . . . .
H11A H 0.087548 0.302849 0.458351 0.055 Uiso 1 1 calc R U . . .
H11B H 0.210555 0.241507 0.379465 0.055 Uiso 1 1 calc R U . . .
Cl1 Cl 0.26142(10) 0.34652(8) 0.10614(7) 0.0450(2) Uani 1 1 d . . . . .
O1 O 0.0898(4) 0.3246(4) 0.0323(3) 0.0827(10) Uani 1 1 d . . . . .
O2 O 0.3175(7) 0.2274(4) 0.1163(5) 0.1337(17) Uani 1 1 d . . . . .
O3 O 0.3669(4) 0.4058(3) 0.0477(3) 0.0728(8) Uani 1 1 d . . . . .
O4 O 0.2664(4) 0.4312(3) 0.2201(2) 0.0866(10) Uani 1 1 d . . . . .
Cl2 Cl 0.73167(9) 0.18334(7) 0.51721(7) 0.0396(2) Uani 1 1 d . . . . .
O5 O 0.6070(5) 0.1962(4) 0.4165(3) 0.1077(13) Uani 1 1 d . . . . .
O6 O 0.7986(6) 0.3042(4) 0.5888(5) 0.162(2) Uani 1 1 d . . . . .
O7 O 0.6481(7) 0.1193(6) 0.5784(6) 0.170(3) Uani 1 1 d . . . . .
O8 O 0.8601(4) 0.1075(3) 0.4836(3) 0.0800(9) Uani 1 1 d . . . . .

loop_
_atom_site_aniso_label
_atom_site_aniso_U_11
_atom_site_aniso_U_22
_atom_site_aniso_U_33
_atom_site_aniso_U_23
_atom_site_aniso_U_13
_atom_site_aniso_U_12
Zn1 0.0338(2) 0.0333(2) 0.0349(2) 0.01401(14) 0.00756(14) 0.00403(14)
N1 0.0383(14) 0.0355(13) 0.0394(14) 0.0147(11) 0.0119(11) 0.0031(11)
N2 0.0408(15) 0.0356(14) 0.0461(15) 0.0149(12) 0.0025(12) -0.0020(11)
N3 0.0459(15) 0.0505(16) 0.0403(15) 0.0171(12) 0.0154(12) 0.0115(13)
N4 0.0392(14) 0.0331(13) 0.0420(14) 0.0124(11) 0.0098(11) 0.0004(11)
N5 0.0388(14) 0.0334(13) 0.0401(14) 0.0093(11) 0.0114(11) -0.0036(11)
C1 0.0400(18) 0.0433(18) 0.057(2) 0.0179(16) 0.0122(15) 0.0021(14)
C2 0.045(2) 0.049(2) 0.065(2) 0.0135(18) 0.0207(17) -0.0061(16)
C3 0.068(2) 0.043(2) 0.066(2) 0.0215(18) 0.027(2) -0.0072(18)
C4 0.060(2) 0.0395(18) 0.050(2) 0.0223(15) 0.0154(17) 0.0076(16)
C5 0.0424(17) 0.0318(15) 0.0318(15) 0.0095(12) 0.0109(13) 0.0049(13)
C6 0.0439(18) 0.0396(17) 0.0518(19) 0.0189(15) 0.0182(15) 0.0131(14)
C7 0.0354(16) 0.0492(19) 0.0429(18) 0.0197(15) 0.0058(14) 0.0082(14)
C8 0.064(2) 0.0381(18) 0.063(2) 0.0069(16) 0.0255(19) 0.0126(16)
C9 0.066(2) 0.0390(18) 0.067(2) 0.0254(17) 0.0235(19) 0.0181(17)
C10 0.0509(19) 0.0415(18) 0.0460(19) 0.0195(15) 0.0163(15) -0.0008(15)
C11 0.055(2) 0.0467(19) 0.0373(17) 0.0162(15) 0.0079(15) -0.0040(15)
Cl1 0.0455(4) 0.0466(5) 0.0432(4) 0.0110(3) 0.0137(3) -0.0017(3)
O1 0.0527(17) 0.124(3) 0.0583(17) 0.0066(17) 0.0112(14) -0.0126(17)
O2 0.173(4) 0.089(3) 0.175(4) 0.078(3) 0.061(4) 0.064(3)
O3 0.0734(19) 0.0772(19) 0.0688(18) 0.0072(15) 0.0368(15) -0.0191(15)
O4 0.090(2) 0.110(3) 0.0450(16) -0.0080(16) 0.0236(15) -0.0209(19)
Cl2 0.0383(4) 0.0390(4) 0.0428(4) 0.0094(3) 0.0143(3) 0.0049(3)
O5 0.107(3) 0.130(3) 0.063(2) 0.006(2) -0.0103(19) 0.054(2)
O6 0.127(3) 0.067(2) 0.190(5) -0.051(3) -0.068(3) 0.022(2)
O7 0.175(5) 0.202(5) 0.259(6) 0.167(5) 0.175(5) 0.093(4)
O8 0.0583(17) 0.074(2) 0.119(3) 0.0205(18) 0.0468(18) 0.0232(15)

_geom_special_details            
;
 All esds (except the esd in the dihedral angle between two l.s. planes)
 are estimated using the full covariance matrix.  The cell esds are taken
 into account individually in the estimation of esds in distances, angles
 and torsion angles; correlations between esds in cell parameters are only
 used when they are defined by crystal symmetry.  An approximate (isotropic)
 treatment of cell esds is used for estimating esds involving l.s. planes.
;

loop_
_geom_bond_atom_site_label_1
_geom_bond_atom_site_label_2
_geom_bond_distance
_geom_bond_site_symmetry_2
_geom_bond_publ_flag
Zn1 N2 2.048(3) . ?
Zn1 N5 2.060(2) . ?
Zn1 N3 2.071(3) . ?
Zn1 N1 2.160(2) . ?
Zn1 N4 2.276(2) . ?
N1 C1 1.339(4) . ?
N1 C5 1.340(4) . ?
N2 C7 1.471(4) . ?
N2 H2A 0.8901 . ?
N2 H2B 0.8899 . ?
N3 C8 1.469(4) . ?
N3 H3A 0.8900 . ?
N3 H3B 0.8899 . ?
N4 C10 1.468(4) . ?
N4 C9 1.469(4) . ?
N4 H4 0.9800 . ?
N5 C11 1.476(4) . ?
N5 H5A 0.8900 . ?
N5 H5B 0.8900 . ?
C1 C2 1.372(5) . ?
C1 H1 0.9300 . ?
C2 C3 1.373(5) . ?
C2 H2 0.9300 . ?
C3 C4 1.369(5) . ?
C3 H3 0.9300 . ?
C4 C5 1.386(4) . ?
C4 H4A 0.9300 . ?
C5 C6 1.500(4) . ?
C6 C7 1.518(4) . ?
C6 H6A 0.9700 . ?
C6 H6B 0.9700 . ?
C7 H7A 0.9700 . ?
C7 H7B 0.9700 . ?
C8 C9 1.503(5) . ?
C8 H8A 0.9700 . ?
C8 H8B 0.9700 . ?
C9 H9A 0.9700 . ?
C9 H9B 0.9700 . ?
C10 C11 1.515(4) . ?
C10 H10A 0.9700 . ?
C10 H10B 0.9700 . ?
C11 H11A 0.9700 . ?
C11 H11B 0.9700 . ?
Cl1 O2 1.396(3) . ?
Cl1 O4 1.418(3) . ?
Cl1 O1 1.425(3) . ?
Cl1 O3 1.431(3) . ?
Cl2 O6 1.370(3) . ?
Cl2 O7 1.371(4) . ?
Cl2 O5 1.404(3) . ?
Cl2 O8 1.411(3) . ?

loop_
_geom_angle_atom_site_label_1
_geom_angle_atom_site_label_2
_geom_angle_atom_site_label_3
_geom_angle
_geom_angle_site_symmetry_1
_geom_angle_site_symmetry_3
_geom_angle_publ_flag
N2 Zn1 N5 116.38(11) . . ?
N2 Zn1 N3 118.51(11) . . ?
N5 Zn1 N3 122.18(11) . . ?
N2 Zn1 N1 93.20(10) . . ?
N5 Zn1 N1 97.86(10) . . ?
N3 Zn1 N1 95.93(10) . . ?
N2 Zn1 N4 92.24(10) . . ?
N5 Zn1 N4 80.56(9) . . ?
N3 Zn1 N4 80.60(10) . . ?
N1 Zn1 N4 174.47(9) . . ?
C1 N1 C5 118.1(3) . . ?
C1 N1 Zn1 119.4(2) . . ?
C5 N1 Zn1 122.5(2) . . ?
C7 N2 Zn1 118.68(19) . . ?
C7 N2 H2A 107.7 . . ?
Zn1 N2 H2A 107.6 . . ?
C7 N2 H2B 107.6 . . ?
Zn1 N2 H2B 107.7 . . ?
H2A N2 H2B 107.1 . . ?
C8 N3 Zn1 109.3(2) . . ?
C8 N3 H3A 109.8 . . ?
Zn1 N3 H3A 109.8 . . ?
C8 N3 H3B 109.8 . . ?
Zn1 N3 H3B 109.8 . . ?
H3A N3 H3B 108.3 . . ?
C10 N4 C9 115.3(3) . . ?
C10 N4 Zn1 106.74(18) . . ?
C9 N4 Zn1 105.12(19) . . ?
C10 N4 H4 109.8 . . ?
C9 N4 H4 109.8 . . ?
Zn1 N4 H4 109.8 . . ?
C11 N5 Zn1 110.98(19) . . ?
C11 N5 H5A 109.3 . . ?
Zn1 N5 H5A 109.4 . . ?
C11 N5 H5B 109.5 . . ?
Zn1 N5 H5B 109.5 . . ?
H5A N5 H5B 108.0 . . ?
N1 C1 C2 123.7(3) . . ?
N1 C1 H1 118.2 . . ?
C2 C1 H1 118.2 . . ?
C1 C2 C3 118.0(3) . . ?
C1 C2 H2 121.0 . . ?
C3 C2 H2 121.0 . . ?
C4 C3 C2 119.1(3) . . ?
C4 C3 H3 120.4 . . ?
C2 C3 H3 120.4 . . ?
C3 C4 C5 120.0(3) . . ?
C3 C4 H4A 120.0 . . ?
C5 C4 H4A 120.0 . . ?
N1 C5 C4 121.0(3) . . ?
N1 C5 C6 118.1(3) . . ?
C4 C5 C6 120.9(3) . . ?
C5 C6 C7 114.5(3) . . ?
C5 C6 H6A 108.6 . . ?
C7 C6 H6A 108.6 . . ?
C5 C6 H6B 108.6 . . ?
C7 C6 H6B 108.6 . . ?
H6A C6 H6B 107.6 . . ?
N2 C7 C6 111.8(3) . . ?
N2 C7 H7A 109.3 . . ?
C6 C7 H7A 109.3 . . ?
N2 C7 H7B 109.3 . . ?
C6 C7 H7B 109.3 . . ?
H7A C7 H7B 107.9 . . ?
N3 C8 C9 109.0(3) . . ?
N3 C8 H8A 109.9 . . ?
C9 C8 H8A 109.9 . . ?
N3 C8 H8B 109.9 . . ?
C9 C8 H8B 109.9 . . ?
H8A C8 H8B 108.3 . . ?
N4 C9 C8 109.6(3) . . ?
N4 C9 H9A 109.7 . . ?
C8 C9 H9A 109.7 . . ?
N4 C9 H9B 109.7 . . ?
C8 C9 H9B 109.7 . . ?
H9A C9 H9B 108.2 . . ?
N4 C10 C11 110.6(2) . . ?
N4 C10 H10A 109.5 . . ?
C11 C10 H10A 109.5 . . ?
N4 C10 H10B 109.5 . . ?
C11 C10 H10B 109.5 . . ?
H10A C10 H10B 108.1 . . ?
N5 C11 C10 110.1(3) . . ?
N5 C11 H11A 109.6 . . ?
C10 C11 H11A 109.6 . . ?
N5 C11 H11B 109.6 . . ?
C10 C11 H11B 109.6 . . ?
H11A C11 H11B 108.2 . . ?
O2 Cl1 O4 112.1(3) . . ?
O2 Cl1 O1 108.5(3) . . ?
O4 Cl1 O1 109.49(19) . . ?
O2 Cl1 O3 109.4(2) . . ?
O4 Cl1 O3 109.22(18) . . ?
O1 Cl1 O3 108.00(19) . . ?
O6 Cl2 O7 109.8(4) . . ?
O6 Cl2 O5 108.7(3) . . ?
O7 Cl2 O5 106.5(3) . . ?
O6 Cl2 O8 112.2(2) . . ?
O7 Cl2 O8 107.4(2) . . ?
O5 Cl2 O8 112.1(2) . . ?

loop_
_geom_torsion_atom_site_label_1
_geom_torsion_atom_site_label_2
_geom_torsion_atom_site_label_3
_geom_torsion_atom_site_label_4
_geom_torsion
_geom_torsion_site_symmetry_1
_geom_torsion_site_symmetry_2
_geom_torsion_site_symmetry_3
_geom_torsion_site_symmetry_4
_geom_torsion_publ_flag
C5 N1 C1 C2 0.3(5) . . . . ?
Zn1 N1 C1 C2 -179.7(3) . . . . ?
N1 C1 C2 C3 -0.6(6) . . . . ?
C1 C2 C3 C4 0.3(6) . . . . ?
C2 C3 C4 C5 0.2(5) . . . . ?
C1 N1 C5 C4 0.3(4) . . . . ?
Zn1 N1 C5 C4 -179.7(2) . . . . ?
C1 N1 C5 C6 -179.7(3) . . . . ?
Zn1 N1 C5 C6 0.3(4) . . . . ?
C3 C4 C5 N1 -0.6(5) . . . . ?
C3 C4 C5 C6 179.4(3) . . . . ?
N1 C5 C6 C7 54.1(4) . . . . ?
C4 C5 C6 C7 -125.8(3) . . . . ?
Zn1 N2 C7 C6 41.5(3) . . . . ?
C5 C6 C7 N2 -78.6(3) . . . . ?
Zn1 N3 C8 C9 47.6(3) . . . . ?
C10 N4 C9 C8 154.3(3) . . . . ?
Zn1 N4 C9 C8 37.1(3) . . . . ?
N3 C8 C9 N4 -58.0(4) . . . . ?
C9 N4 C10 C11 -84.0(3) . . . . ?
Zn1 N4 C10 C11 32.3(3) . . . . ?
Zn1 N5 C11 C10 44.0(3) . . . . ?
N4 C10 C11 N5 -51.4(4) . . . . ?

_refine_diff_density_max         0.645
_refine_diff_density_min         -0.375
_refine_diff_density_rms         0.061

_shelx_res_file                  
;
TITL PZ5_a.res in P-1 New:P-1
    shelx.res
    created by SHELXL-2019/3 at 23:36:34 on 01-Dec-2025
CELL  0.71073   8.0483  10.7274  11.8081  104.152  103.590   92.363
ZERR     2.00   0.0011   0.0014   0.0015    0.003    0.003    0.003
LATT   1
SFAC  C    H    CL   N    O    ZN
UNIT  22 46 4 10 16 2
MERG   2
OMIT    -2.00  50.00
MORE -1
FMAP   2
PLAN    1
ACTA
BOND   $H
CONF
L.S.  20
TEMP    23.00
WGHT    0.042600    1.088200
EXTI    0.013598
FVAR       0.71653
ZN1   6    0.296021    0.279096    0.716423    11.00000    0.03378    0.03333 =
         0.03490    0.01401    0.00756    0.00403
N1    4    0.229045    0.114843    0.778246    11.00000    0.03826    0.03552 =
         0.03939    0.01474    0.01191    0.00306
N2    4    0.547604    0.299066    0.812163    11.00000    0.04077    0.03565 =
         0.04607    0.01490    0.00255   -0.00202
AFIX   3
H2A   2    0.612614    0.296036    0.760293    11.00000   -1.20000
H2B   2    0.570064    0.377786    0.862673    11.00000   -1.20000
AFIX   0
N3    4    0.128834    0.396753    0.788851    11.00000    0.04591    0.05051 =
         0.04032    0.01706    0.01535    0.01154
AFIX   3
H3A   2    0.021714    0.371763    0.744081    11.00000   -1.20000
H3B   2    0.133314    0.390463    0.863251    11.00000   -1.20000
AFIX   0
N4    4    0.338987    0.452509    0.643855    11.00000    0.03921    0.03308 =
         0.04195    0.01245    0.00980    0.00041
AFIX   3
H4    2    0.452928    0.498578    0.685915    11.00000   -1.20000
AFIX   0
N5    4    0.244378    0.187550    0.535062    11.00000    0.03884    0.03337 =
         0.04012    0.00929    0.01144   -0.00365
AFIX   3
H5A   2    0.335308    0.148940    0.519472    11.00000   -1.20000
H5B   2    0.156018    0.127020    0.515532    11.00000   -1.20000
AFIX   0
C1    1    0.065806    0.087680    0.779711    11.00000    0.03997    0.04327 =
         0.05710    0.01788    0.01217    0.00210
AFIX  43
H1    2   -0.014931    0.140722    0.753356    11.00000   -1.20000
AFIX   0
C2    1    0.010957   -0.013958    0.817888    11.00000    0.04537    0.04925 =
         0.06540    0.01347    0.02067   -0.00614
AFIX  43
H2    2   -0.103538   -0.028971    0.818226    11.00000   -1.20000
AFIX   0
C3    1    0.130127   -0.092908    0.855604    11.00000    0.06844    0.04348 =
         0.06609    0.02154    0.02742   -0.00722
AFIX  43
H3    2    0.097513   -0.163036    0.881702    11.00000   -1.20000
AFIX   0
C4    1    0.297588   -0.067023    0.854280    11.00000    0.05999    0.03950 =
         0.04978    0.02230    0.01541    0.00757
AFIX  43
H4A   2    0.379445   -0.119929    0.879319    11.00000   -1.20000
AFIX   0
C5    1    0.345190    0.037974    0.815650    11.00000    0.04244    0.03177 =
         0.03176    0.00949    0.01090    0.00494
C6    1    0.528246    0.068835    0.814655    11.00000    0.04392    0.03962 =
         0.05179    0.01886    0.01819    0.01312
AFIX  23
H6A   2    0.534754    0.054384    0.731519    11.00000   -1.20000
H6B   2    0.597930    0.009346    0.849534    11.00000   -1.20000
AFIX   0
C7    1    0.604269    0.206078    0.882838    11.00000    0.03535    0.04919 =
         0.04295    0.01974    0.00577    0.00818
AFIX  23
H7A   2    0.570044    0.229742    0.958114    11.00000   -1.20000
H7B   2    0.728690    0.210118    0.902193    11.00000   -1.20000
AFIX   0
C8    1    0.177363    0.531253    0.791846    11.00000    0.06420    0.03808 =
         0.06287    0.00694    0.02551    0.01255
AFIX  23
H8A   2    0.281846    0.565243    0.854783    11.00000   -1.20000
H8B   2    0.086967    0.584099    0.809369    11.00000   -1.20000
AFIX   0
C9    1    0.205381    0.535535    0.671399    11.00000    0.06550    0.03900 =
         0.06664    0.02535    0.02346    0.01808
AFIX  23
H9A   2    0.099034    0.505965    0.609199    11.00000   -1.20000
H9B   2    0.240361    0.623700    0.673003    11.00000   -1.20000
AFIX   0
C10   1    0.329190    0.401673    0.514932    11.00000    0.05091    0.04150 =
         0.04599    0.01952    0.01625   -0.00081
AFIX  23
H10A  2    0.442153    0.381981    0.504681    11.00000   -1.20000
H10B  2    0.292386    0.466704    0.472694    11.00000   -1.20000
AFIX   0
C11   1    0.203799    0.280572    0.461301    11.00000    0.05478    0.04666 =
         0.03732    0.01623    0.00785   -0.00404
AFIX  23
H11A  2    0.087548    0.302849    0.458351    11.00000   -1.20000
H11B  2    0.210555    0.241507    0.379465    11.00000   -1.20000
AFIX   0
CL1   3    0.261417    0.346525    0.106141    11.00000    0.04554    0.04658 =
         0.04319    0.01096    0.01368   -0.00172
O1    5    0.089800    0.324589    0.032295    11.00000    0.05266    0.12438 =
         0.05831    0.00656    0.01122   -0.01257
O2    5    0.317511    0.227397    0.116310    11.00000    0.17288    0.08933 =
         0.17525    0.07774    0.06055    0.06392
O3    5    0.366918    0.405808    0.047673    11.00000    0.07340    0.07724 =
         0.06877    0.00721    0.03676   -0.01915
O4    5    0.266395    0.431208    0.220119    11.00000    0.08972    0.11035 =
         0.04504   -0.00802    0.02363   -0.02092
CL2   3    0.731665    0.183338    0.517213    11.00000    0.03832    0.03902 =
         0.04285    0.00943    0.01428    0.00493
O5    5    0.607044    0.196196    0.416452    11.00000    0.10743    0.12974 =
         0.06272    0.00573   -0.01028    0.05360
O6    5    0.798593    0.304199    0.588808    11.00000    0.12672    0.06695 =
         0.19046   -0.05113   -0.06808    0.02235
O7    5    0.648072    0.119321    0.578399    11.00000    0.17475    0.20160 =
         0.25888    0.16695    0.17469    0.09337
O8    5    0.860098    0.107543    0.483613    11.00000    0.05827    0.07359 =
         0.11947    0.02052    0.04680    0.02317
HKLF    4


REM  PZ5_a.res in P-1 New:P-1
REM wR2 = 0.0904, GooF = S = 1.035, Restrained GooF = 1.035 for all data
REM R1 = 0.0337 for 2929 Fo > 4sig(Fo) and 0.0416 for all 3364 data
REM 245 parameters refined using 0 restraints

END

WGHT      0.0426      1.0821

REM Highest difference peak  0.645,  deepest hole -0.375,  1-sigma level  0.061
Q1    1   0.7697  0.2303  0.6441  11.00000  0.05    0.64
;
_shelx_res_checksum              99519
####################################################################### 
# 
# This file contains crystal structure data downloaded from the 
# Cambridge Structural Database (CSD) hosted by the Cambridge 
# Crystallographic Data Centre (CCDC).
# 
# Full information about CCDC data access policies and citation 
# guidelines are available at http://www.ccdc.cam.ac.uk/access/V1 
# 
# Audit and citation data items may have been added by the CCDC. 
# Please retain this information to preserve the provenance of 
# this file and to allow appropriate attribution of the data. 
# 
#######################################################################

data_Complex2
_database_code_depnum_ccdc_archive 'CCDC 2512656'
loop_
_audit_author_name
_audit_author_address
'Apurba Kalita'
;B Borooah College
India
;
_audit_update_record             
;
2025-12-02 deposited with the CCDC.	2026-06-18 downloaded from the CCDC.
;

_audit_creation_method           SHELXL-2019/3
_chemical_name_systematic        ?
_chemical_name_common            ?
_chemical_formula_moiety         'C11 H23 Cu N5, 2(Cl O4)'
_chemical_formula_sum            'C11 H23 Cl2 Cu N5 O8'
_chemical_compound_source        Synthesized
_exptl_crystal_recrystallization_method 'Slow evaporation in methanol-water'
_chemical_melting_point          ?

_exptl_crystal_description       block
_exptl_crystal_colour            blue
_diffrn_ambient_temperature      296(2)
_chemical_formula_weight         487.78

loop_
_atom_type_symbol
_atom_type_description
_atom_type_scat_dispersion_real
_atom_type_scat_dispersion_imag
_atom_type_scat_source
C C 0.0033 0.0016 'International Tables Vol C Tables 4.2.6.8 and 6.1.1.4'
H H 0.0000 0.0000 'International Tables Vol C Tables 4.2.6.8 and 6.1.1.4'
Cl Cl 0.1484 0.1585 'International Tables Vol C Tables 4.2.6.8 and 6.1.1.4'
Cu Cu 0.3201 1.2651 'International Tables Vol C Tables 4.2.6.8 and 6.1.1.4'
N N 0.0061 0.0033 'International Tables Vol C Tables 4.2.6.8 and 6.1.1.4'
O O 0.0106 0.0060 'International Tables Vol C Tables 4.2.6.8 and 6.1.1.4'

_space_group_crystal_system      triclinic
_space_group_IT_number           2
_space_group_name_H-M_alt        'P -1'
_space_group_name_Hall           '-P 1'
_chemical_absolute_configuration syn

loop_
_space_group_symop_operation_xyz
'x, y, z'
'-x, -y, -z'

_shelx_space_group_comment       
;
The symmetry employed for this shelxl refinement is uniquely defined
by the following loop, which should always be used as a source of
symmetry information in preference to the above space-group names.
They are only intended as comments.
;

_cell_length_a                   7.9739(14)
_cell_length_b                   10.6041(17)
_cell_length_c                   11.6419(19)
_cell_angle_alpha                103.174(4)
_cell_angle_beta                 104.500(4)
_cell_angle_gamma                92.334(4)
_cell_volume                     922.9(3)
_cell_formula_units_Z            2
_cell_measurement_temperature    296(2)
_cell_measurement_reflns_used    6063
_cell_measurement_theta_min      1.983
_cell_measurement_theta_max      24.999
_exptl_crystal_density_meas      ?
_exptl_crystal_density_method    ?
_exptl_crystal_density_diffrn    1.755
_exptl_crystal_F_000             502
_exptl_transmission_factor_min   ?
_exptl_transmission_factor_max   ?
_exptl_crystal_size_max          0.12
_exptl_crystal_size_mid          0.10
_exptl_crystal_size_min          0.08
_exptl_absorpt_coefficient_mu    1.524
_shelx_estimated_absorpt_T_min   ?
_shelx_estimated_absorpt_T_max   ?
_exptl_absorpt_correction_type   none
_exptl_absorpt_correction_T_min  ?
_exptl_absorpt_correction_T_max  ?
_exptl_absorpt_process_details   ?
_diffrn_radiation_probe          x-ray
_diffrn_radiation_type           MoK\a
_diffrn_radiation_wavelength     0.71073
_diffrn_source                   ?
_diffrn_measurement_device_type  'Bruker APEX-II CCD'
_diffrn_measurement_method       '\f and \w scans'
_diffrn_detector_area_resol_mean ?
_diffrn_reflns_number            17041
_diffrn_reflns_av_unetI/netI     0.0262
_diffrn_reflns_av_R_equivalents  0.0343
_diffrn_reflns_limit_h_min       -9
_diffrn_reflns_limit_h_max       9
_diffrn_reflns_limit_k_min       -12
_diffrn_reflns_limit_k_max       12
_diffrn_reflns_limit_l_min       -13
_diffrn_reflns_limit_l_max       13
_diffrn_reflns_theta_min         1.983
_diffrn_reflns_theta_max         24.999
_diffrn_reflns_theta_full        24.999
_diffrn_measured_fraction_theta_max 1.000
_diffrn_measured_fraction_theta_full 1.000
_diffrn_reflns_Laue_measured_fraction_max 1.000
_diffrn_reflns_Laue_measured_fraction_full 1.000
_diffrn_reflns_point_group_measured_fraction_max 1.000
_diffrn_reflns_point_group_measured_fraction_full 1.000
_reflns_number_total             3253
_reflns_number_gt                2897
_reflns_threshold_expression     'I > 2\s(I)'
_reflns_Friedel_coverage         0.000
_reflns_Friedel_fraction_max     .
_reflns_Friedel_fraction_full    .

_reflns_special_details          
;
 Reflections were merged by SHELXL according to the crystal
 class for the calculation of statistics and refinement.
 
 _reflns_Friedel_fraction is defined as the number of unique
 Friedel pairs measured divided by the number that would be
 possible theoretically, ignoring centric projections and
 systematic absences.
;

_computing_data_collection       'Bruker APEX2'
_computing_cell_refinement       'Bruker SAINT'
_computing_data_reduction        'Bruker SAINT'
_computing_structure_solution    'SHELXT 2014/5 (Sheldrick, 2014)'
_computing_structure_refinement  'SHELXL-2019/2 (Sheldrick, 2019)'
_computing_molecular_graphics    'Bruker SHELXTL'
_computing_publication_material  'Bruker SHELXTL'
_refine_special_details          ?
_refine_ls_structure_factor_coef Fsqd
_refine_ls_matrix_type           full
_refine_ls_weighting_scheme      calc
_refine_ls_weighting_details     
'w=1/[\s^2^(Fo^2^)+(0.0185P)^2^+1.1650P] where P=(Fo^2^+2Fc^2^)/3'
_atom_sites_solution_primary     iterative
_atom_sites_solution_secondary   ?
_atom_sites_solution_hydrogens   geom
_refine_ls_hydrogen_treatment    constr
_refine_ls_extinction_method     none
_refine_ls_extinction_coef       .
_refine_ls_number_reflns         3253
_refine_ls_number_parameters     244
_refine_ls_number_restraints     0
_refine_ls_R_factor_all          0.0320
_refine_ls_R_factor_gt           0.0260
_refine_ls_wR_factor_ref         0.0605
_refine_ls_wR_factor_gt          0.0578
_refine_ls_goodness_of_fit_ref   1.031
_refine_ls_restrained_S_all      1.031
_refine_ls_shift/su_max          0.001
_refine_ls_shift/su_mean         0.000

loop_
_atom_site_label
_atom_site_type_symbol
_atom_site_fract_x
_atom_site_fract_y
_atom_site_fract_z
_atom_site_U_iso_or_equiv
_atom_site_adp_type
_atom_site_occupancy
_atom_site_site_symmetry_order
_atom_site_calc_flag
_atom_site_refinement_flags_posn
_atom_site_refinement_flags_adp
_atom_site_refinement_flags_occupancy
_atom_site_disorder_assembly
_atom_site_disorder_group
Cu1 Cu 0.28882(3) 0.28372(3) 0.71529(2) 0.01414(9) Uani 1 1 d . . . . .
N1 N 0.2256(2) 0.12757(17) 0.77394(17) 0.0156(4) Uani 1 1 d . . . . .
N2 N 0.5531(2) 0.30444(18) 0.81507(18) 0.0196(4) Uani 1 1 d . . . . .
H2A H 0.576958 0.383446 0.865799 0.023 Uiso 1 1 d R U . . .
H2B H 0.617678 0.301386 0.762409 0.023 Uiso 1 1 d R U . . .
N3 N 0.1226(3) 0.40068(18) 0.79498(17) 0.0192(4) Uani 1 1 d . . . . .
H3A H 0.133281 0.393627 0.871155 0.023 Uiso 1 1 d R U . . .
H3B H 0.012331 0.376457 0.751975 0.023 Uiso 1 1 d R U . . .
N4 N 0.3329(2) 0.44238(17) 0.64921(17) 0.0158(4) Uani 1 1 d . . . . .
H4A H 0.448376 0.486625 0.695633 0.019 Uiso 1 1 d R U . . .
N5 N 0.2428(2) 0.18218(17) 0.53319(17) 0.0160(4) Uani 1 1 d . . . . .
H5A H 0.152268 0.122092 0.512984 0.019 Uiso 1 1 d R U . . .
H5B H 0.335618 0.142572 0.521484 0.019 Uiso 1 1 d R U . . .
C1 C 0.0566(3) 0.1016(2) 0.7704(2) 0.0204(5) Uani 1 1 d . . . . .
H1 H -0.022890 0.156526 0.741705 0.025 Uiso 1 1 calc R U . . .
C2 C -0.0033(3) -0.0019(2) 0.8070(2) 0.0237(5) Uani 1 1 d . . . . .
H2 H -0.120673 -0.016561 0.803060 0.028 Uiso 1 1 calc R U . . .
C3 C 0.1142(3) -0.0838(2) 0.8500(2) 0.0235(5) Uani 1 1 d . . . . .
H3 H 0.077970 -0.153571 0.877042 0.028 Uiso 1 1 calc R U . . .
C4 C 0.2861(3) -0.0599(2) 0.8519(2) 0.0198(5) Uani 1 1 d . . . . .
H4 H 0.366486 -0.114934 0.878952 0.024 Uiso 1 1 calc R U . . .
C5 C 0.3401(3) 0.0462(2) 0.8136(2) 0.0156(5) Uani 1 1 d . . . . .
C6 C 0.5278(3) 0.0719(2) 0.8163(2) 0.0183(5) Uani 1 1 d . . . . .
H6A H 0.536726 0.057935 0.732811 0.022 Uiso 1 1 calc R U . . .
H6B H 0.593686 0.009389 0.852831 0.022 Uiso 1 1 calc R U . . .
C7 C 0.6097(3) 0.2088(2) 0.8871(2) 0.0180(5) Uani 1 1 d . . . . .
H7A H 0.576515 0.231847 0.963318 0.022 Uiso 1 1 calc R U . . .
H7B H 0.735577 0.210953 0.906822 0.022 Uiso 1 1 calc R U . . .
C8 C 0.1736(3) 0.5358(2) 0.7949(2) 0.0234(5) Uani 1 1 d . . . . .
H8A H 0.280112 0.570275 0.858649 0.028 Uiso 1 1 calc R U . . .
H8B H 0.082843 0.590499 0.809633 0.028 Uiso 1 1 calc R U . . .
C9 C 0.2011(3) 0.5334(2) 0.6711(2) 0.0217(5) Uani 1 1 d . . . . .
H9A H 0.092304 0.504649 0.608103 0.026 Uiso 1 1 calc R U . . .
H9B H 0.241357 0.620020 0.668602 0.026 Uiso 1 1 calc R U . . .
C10 C 0.3323(3) 0.3984(2) 0.5188(2) 0.0184(5) Uani 1 1 d . . . . .
H10A H 0.448416 0.379852 0.513087 0.022 Uiso 1 1 calc R U . . .
H10B H 0.298597 0.467006 0.477659 0.022 Uiso 1 1 calc R U . . .
C11 C 0.2062(3) 0.2776(2) 0.4574(2) 0.0193(5) Uani 1 1 d . . . . .
H11A H 0.087457 0.299374 0.448995 0.023 Uiso 1 1 calc R U . . .
H11B H 0.219640 0.240710 0.376294 0.023 Uiso 1 1 calc R U . . .
Cl1 Cl 0.72403(7) 0.18522(5) 0.50667(5) 0.01783(13) Uani 1 1 d . . . . .
O1 O 0.8539(2) 0.10785(17) 0.47130(17) 0.0296(4) Uani 1 1 d . . . . .
O2 O 0.6455(3) 0.1239(3) 0.5789(3) 0.0781(9) Uani 1 1 d . . . . .
O3 O 0.5949(2) 0.19964(19) 0.40253(16) 0.0337(5) Uani 1 1 d . . . . .
O4 O 0.8048(3) 0.3110(2) 0.5766(2) 0.0753(9) Uani 1 1 d . . . . .
Cl2 Cl 0.26733(7) 0.34132(5) 0.10989(5) 0.01833(13) Uani 1 1 d . . . . .
O5 O 0.3206(3) 0.2170(2) 0.1195(2) 0.0566(6) Uani 1 1 d . . . . .
O6 O 0.0903(2) 0.32642(19) 0.03677(15) 0.0320(4) Uani 1 1 d . . . . .
O7 O 0.2814(2) 0.42511(19) 0.22884(15) 0.0340(5) Uani 1 1 d . . . . .
O8 O 0.3764(2) 0.40138(17) 0.05068(16) 0.0306(4) Uani 1 1 d . . . . .

loop_
_atom_site_aniso_label
_atom_site_aniso_U_11
_atom_site_aniso_U_22
_atom_site_aniso_U_33
_atom_site_aniso_U_23
_atom_site_aniso_U_13
_atom_site_aniso_U_12
Cu1 0.01593(15) 0.01140(14) 0.01606(15) 0.00554(11) 0.00409(11) 0.00120(11)
N1 0.0180(10) 0.0132(9) 0.0153(10) 0.0033(8) 0.0047(8) 0.0004(8)
N2 0.0198(10) 0.0145(10) 0.0223(11) 0.0060(8) 0.0009(8) -0.0006(8)
N3 0.0242(11) 0.0203(10) 0.0156(10) 0.0066(8) 0.0072(8) 0.0050(9)
N4 0.0153(10) 0.0131(9) 0.0185(10) 0.0048(8) 0.0029(8) 0.0002(8)
N5 0.0178(10) 0.0114(9) 0.0184(10) 0.0026(8) 0.0058(8) -0.0021(8)
C1 0.0191(12) 0.0185(12) 0.0232(13) 0.0052(10) 0.0045(10) 0.0034(10)
C2 0.0180(12) 0.0215(13) 0.0318(14) 0.0036(11) 0.0104(11) -0.0025(10)
C3 0.0299(14) 0.0163(12) 0.0263(14) 0.0064(10) 0.0108(11) -0.0035(10)
C4 0.0266(13) 0.0154(12) 0.0192(12) 0.0066(10) 0.0069(10) 0.0036(10)
C5 0.0203(12) 0.0147(11) 0.0120(11) 0.0026(9) 0.0054(9) 0.0027(9)
C6 0.0195(12) 0.0171(12) 0.0210(12) 0.0071(10) 0.0077(10) 0.0051(10)
C7 0.0154(11) 0.0190(12) 0.0196(12) 0.0071(10) 0.0024(9) 0.0034(9)
C8 0.0267(13) 0.0171(12) 0.0257(13) 0.0017(10) 0.0082(11) 0.0052(10)
C9 0.0277(13) 0.0128(12) 0.0293(14) 0.0087(10) 0.0118(11) 0.0080(10)
C10 0.0215(12) 0.0163(12) 0.0215(12) 0.0072(10) 0.0110(10) 0.0021(10)
C11 0.0239(13) 0.0187(12) 0.0159(12) 0.0053(10) 0.0058(10) -0.0007(10)
Cl1 0.0195(3) 0.0171(3) 0.0179(3) 0.0043(2) 0.0063(2) 0.0050(2)
O1 0.0213(9) 0.0310(10) 0.0408(11) 0.0090(9) 0.0147(8) 0.0107(8)
O2 0.0668(17) 0.123(2) 0.107(2) 0.093(2) 0.0704(16) 0.0555(17)
O3 0.0301(10) 0.0408(11) 0.0224(10) 0.0006(8) -0.0023(8) 0.0141(9)
O4 0.0731(17) 0.0245(12) 0.0764(18) -0.0226(12) -0.0437(14) 0.0159(12)
Cl2 0.0194(3) 0.0161(3) 0.0188(3) 0.0043(2) 0.0042(2) -0.0003(2)
O5 0.0747(17) 0.0285(12) 0.0718(16) 0.0254(11) 0.0147(13) 0.0215(11)
O6 0.0195(9) 0.0527(12) 0.0207(9) 0.0056(9) 0.0037(7) -0.0027(8)
O7 0.0375(11) 0.0421(12) 0.0173(9) -0.0021(8) 0.0087(8) -0.0101(9)
O8 0.0287(10) 0.0321(10) 0.0311(10) -0.0001(8) 0.0169(8) -0.0080(8)

_geom_special_details            
;
 All esds (except the esd in the dihedral angle between two l.s. planes)
 are estimated using the full covariance matrix.  The cell esds are taken
 into account individually in the estimation of esds in distances, angles
 and torsion angles; correlations between esds in cell parameters are only
 used when they are defined by crystal symmetry.  An approximate (isotropic)
 treatment of cell esds is used for estimating esds involving l.s. planes.
;

loop_
_geom_bond_atom_site_label_1
_geom_bond_atom_site_label_2
_geom_bond_distance
_geom_bond_site_symmetry_2
_geom_bond_publ_flag
Cu1 N1 2.0204(19) . ?
Cu1 N4 2.0550(18) . ?
Cu1 N5 2.0800(18) . ?
Cu1 N3 2.0931(19) . ?
Cu1 N2 2.1118(19) . ?
N1 C5 1.351(3) . ?
N1 C1 1.353(3) . ?
N2 C7 1.473(3) . ?
N2 H2A 0.8900 . ?
N2 H2B 0.8900 . ?
N3 C8 1.474(3) . ?
N3 H3A 0.8900 . ?
N3 H3B 0.8900 . ?
N4 C10 1.481(3) . ?
N4 C9 1.485(3) . ?
N4 H4A 0.9800 . ?
N5 C11 1.480(3) . ?
N5 H5A 0.8900 . ?
N5 H5B 0.8900 . ?
C1 C2 1.374(3) . ?
C1 H1 0.9300 . ?
C2 C3 1.383(4) . ?
C2 H2 0.9300 . ?
C3 C4 1.377(3) . ?
C3 H3 0.9300 . ?
C4 C5 1.391(3) . ?
C4 H4 0.9300 . ?
C5 C6 1.502(3) . ?
C6 C7 1.524(3) . ?
C6 H6A 0.9700 . ?
C6 H6B 0.9700 . ?
C7 H7A 0.9700 . ?
C7 H7B 0.9700 . ?
C8 C9 1.506(3) . ?
C8 H8A 0.9700 . ?
C8 H8B 0.9700 . ?
C9 H9A 0.9700 . ?
C9 H9B 0.9700 . ?
C10 C11 1.511(3) . ?
C10 H10A 0.9700 . ?
C10 H10B 0.9700 . ?
C11 H11A 0.9700 . ?
C11 H11B 0.9700 . ?
Cl1 O2 1.415(2) . ?
Cl1 O3 1.4233(18) . ?
Cl1 O4 1.425(2) . ?
Cl1 O1 1.4299(17) . ?
Cl2 O5 1.421(2) . ?
Cl2 O6 1.4356(18) . ?
Cl2 O7 1.4399(18) . ?
Cl2 O8 1.4463(18) . ?

loop_
_geom_angle_atom_site_label_1
_geom_angle_atom_site_label_2
_geom_angle_atom_site_label_3
_geom_angle
_geom_angle_site_symmetry_1
_geom_angle_site_symmetry_3
_geom_angle_publ_flag
N1 Cu1 N4 175.54(7) . . ?
N1 Cu1 N5 94.97(7) . . ?
N4 Cu1 N5 83.67(7) . . ?
N1 Cu1 N3 94.27(7) . . ?
N4 Cu1 N3 83.26(7) . . ?
N5 Cu1 N3 127.45(8) . . ?
N1 Cu1 N2 93.98(7) . . ?
N4 Cu1 N2 90.45(7) . . ?
N5 Cu1 N2 113.61(8) . . ?
N3 Cu1 N2 117.15(8) . . ?
C5 N1 C1 118.18(19) . . ?
C5 N1 Cu1 124.29(15) . . ?
C1 N1 Cu1 117.51(15) . . ?
C7 N2 Cu1 117.53(14) . . ?
C7 N2 H2A 108.0 . . ?
Cu1 N2 H2A 107.9 . . ?
C7 N2 H2B 107.8 . . ?
Cu1 N2 H2B 107.9 . . ?
H2A N2 H2B 107.2 . . ?
C8 N3 Cu1 106.88(14) . . ?
C8 N3 H3A 110.4 . . ?
Cu1 N3 H3A 110.4 . . ?
C8 N3 H3B 110.3 . . ?
Cu1 N3 H3B 110.3 . . ?
H3A N3 H3B 108.6 . . ?
C10 N4 C9 113.84(18) . . ?
C10 N4 Cu1 109.61(13) . . ?
C9 N4 Cu1 108.40(14) . . ?
C10 N4 H4A 108.3 . . ?
C9 N4 H4A 108.3 . . ?
Cu1 N4 H4A 108.3 . . ?
C11 N5 Cu1 107.54(13) . . ?
C11 N5 H5A 110.2 . . ?
Cu1 N5 H5A 110.2 . . ?
C11 N5 H5B 110.2 . . ?
Cu1 N5 H5B 110.2 . . ?
H5A N5 H5B 108.5 . . ?
N1 C1 C2 123.2(2) . . ?
N1 C1 H1 118.4 . . ?
C2 C1 H1 118.4 . . ?
C1 C2 C3 118.7(2) . . ?
C1 C2 H2 120.6 . . ?
C3 C2 H2 120.6 . . ?
C4 C3 C2 118.6(2) . . ?
C4 C3 H3 120.7 . . ?
C2 C3 H3 120.7 . . ?
C3 C4 C5 120.4(2) . . ?
C3 C4 H4 119.8 . . ?
C5 C4 H4 119.8 . . ?
N1 C5 C4 120.8(2) . . ?
N1 C5 C6 119.09(19) . . ?
C4 C5 C6 120.1(2) . . ?
C5 C6 C7 113.89(19) . . ?
C5 C6 H6A 108.8 . . ?
C7 C6 H6A 108.8 . . ?
C5 C6 H6B 108.8 . . ?
C7 C6 H6B 108.8 . . ?
H6A C6 H6B 107.7 . . ?
N2 C7 C6 110.96(19) . . ?
N2 C7 H7A 109.4 . . ?
C6 C7 H7A 109.4 . . ?
N2 C7 H7B 109.4 . . ?
C6 C7 H7B 109.4 . . ?
H7A C7 H7B 108.0 . . ?
N3 C8 C9 107.27(19) . . ?
N3 C8 H8A 110.3 . . ?
C9 C8 H8A 110.3 . . ?
N3 C8 H8B 110.3 . . ?
C9 C8 H8B 110.3 . . ?
H8A C8 H8B 108.5 . . ?
N4 C9 C8 108.42(19) . . ?
N4 C9 H9A 110.0 . . ?
C8 C9 H9A 110.0 . . ?
N4 C9 H9B 110.0 . . ?
C8 C9 H9B 110.0 . . ?
H9A C9 H9B 108.4 . . ?
N4 C10 C11 110.04(18) . . ?
N4 C10 H10A 109.7 . . ?
C11 C10 H10A 109.7 . . ?
N4 C10 H10B 109.7 . . ?
C11 C10 H10B 109.7 . . ?
H10A C10 H10B 108.2 . . ?
N5 C11 C10 108.56(18) . . ?
N5 C11 H11A 110.0 . . ?
C10 C11 H11A 110.0 . . ?
N5 C11 H11B 110.0 . . ?
C10 C11 H11B 110.0 . . ?
H11A C11 H11B 108.4 . . ?
O2 Cl1 O3 109.74(15) . . ?
O2 Cl1 O4 109.6(2) . . ?
O3 Cl1 O4 108.67(13) . . ?
O2 Cl1 O1 108.49(13) . . ?
O3 Cl1 O1 111.25(11) . . ?
O4 Cl1 O1 109.04(14) . . ?
O5 Cl2 O6 109.52(13) . . ?
O5 Cl2 O7 111.05(13) . . ?
O6 Cl2 O7 109.50(11) . . ?
O5 Cl2 O8 109.48(13) . . ?
O6 Cl2 O8 108.50(11) . . ?
O7 Cl2 O8 108.75(11) . . ?

loop_
_geom_torsion_atom_site_label_1
_geom_torsion_atom_site_label_2
_geom_torsion_atom_site_label_3
_geom_torsion_atom_site_label_4
_geom_torsion
_geom_torsion_site_symmetry_1
_geom_torsion_site_symmetry_2
_geom_torsion_site_symmetry_3
_geom_torsion_site_symmetry_4
_geom_torsion_publ_flag
C5 N1 C1 C2 1.2(3) . . . . ?
Cu1 N1 C1 C2 179.67(18) . . . . ?
N1 C1 C2 C3 0.1(4) . . . . ?
C1 C2 C3 C4 -1.3(4) . . . . ?
C2 C3 C4 C5 1.3(4) . . . . ?
C1 N1 C5 C4 -1.2(3) . . . . ?
Cu1 N1 C5 C4 -179.62(16) . . . . ?
C1 N1 C5 C6 179.0(2) . . . . ?
Cu1 N1 C5 C6 0.6(3) . . . . ?
C3 C4 C5 N1 0.0(3) . . . . ?
C3 C4 C5 C6 179.8(2) . . . . ?
N1 C5 C6 C7 54.0(3) . . . . ?
C4 C5 C6 C7 -125.8(2) . . . . ?
Cu1 N2 C7 C6 41.2(2) . . . . ?
C5 C6 C7 N2 -76.5(2) . . . . ?
Cu1 N3 C8 C9 44.3(2) . . . . ?
C10 N4 C9 C8 161.64(19) . . . . ?
Cu1 N4 C9 C8 39.4(2) . . . . ?
N3 C8 C9 N4 -56.4(2) . . . . ?
C9 N4 C10 C11 -88.8(2) . . . . ?
Cu1 N4 C10 C11 32.8(2) . . . . ?
Cu1 N5 C11 C10 42.0(2) . . . . ?
N4 C10 C11 N5 -50.3(2) . . . . ?

_refine_diff_density_max         0.501
_refine_diff_density_min         -0.379
_refine_diff_density_rms         0.059

_shelx_res_file                  
;
TITL mo_PD_08_0m_a.res in P-1 New:P-1 New:P-1
    shelx.res
    created by SHELXL-2019/3 at 11:56:01 on 09-Jun-2025
CELL  0.71073   7.9739  10.6041  11.6419  103.174  104.500   92.334
ZERR     2.00   0.0014   0.0017   0.0019    0.004    0.004    0.004
LATT   1
SFAC  C    H    CL   CU   N    O
UNIT  22 46 4 2 10 16
MERG   2
OMIT    -2.00  50.00
MORE -1
FMAP   2
PLAN    5
ACTA
BOND   $H
CONF
L.S.  10
TEMP    23.00
WGHT    0.018500    1.165000
FVAR       0.67411
CU1   4    0.288818    0.283720    0.715294    11.00000    0.01593    0.01140 =
         0.01606    0.00554    0.00409    0.00120
N1    5    0.225586    0.127573    0.773943    11.00000    0.01803    0.01323 =
         0.01533    0.00331    0.00471    0.00039
N2    5    0.553129    0.304436    0.815069    11.00000    0.01982    0.01451 =
         0.02234    0.00604    0.00091   -0.00064
AFIX   3
H2A   2    0.576958    0.383446    0.865799    11.00000   -1.20000
H2B   2    0.617678    0.301386    0.762409    11.00000   -1.20000
AFIX   0
N3    5    0.122581    0.400677    0.794985    11.00000    0.02418    0.02033 =
         0.01564    0.00663    0.00722    0.00503
AFIX   3
H3A   2    0.133281    0.393627    0.871155    11.00000   -1.20000
H3B   2    0.012331    0.376457    0.751975    11.00000   -1.20000
AFIX   0
N4    5    0.332877    0.442384    0.649215    11.00000    0.01525    0.01310 =
         0.01848    0.00480    0.00292    0.00019
AFIX   3
H4A   2    0.448376    0.486625    0.695633    11.00000   -1.20000
AFIX   0
N5    5    0.242838    0.182182    0.533194    11.00000    0.01779    0.01136 =
         0.01840    0.00258    0.00583   -0.00207
AFIX   3
H5A   2    0.152268    0.122092    0.512984    11.00000   -1.20000
H5B   2    0.335618    0.142572    0.521484    11.00000   -1.20000
AFIX   0
C1    1    0.056617    0.101628    0.770378    11.00000    0.01914    0.01850 =
         0.02316    0.00515    0.00453    0.00339
AFIX  43
H1    2   -0.022890    0.156526    0.741705    11.00000   -1.20000
AFIX   0
C2    1   -0.003335   -0.001877    0.807048    11.00000    0.01802    0.02145 =
         0.03175    0.00362    0.01039   -0.00254
AFIX  43
H2    2   -0.120673   -0.016561    0.803060    11.00000   -1.20000
AFIX   0
C3    1    0.114220   -0.083773    0.849995    11.00000    0.02986    0.01627 =
         0.02629    0.00636    0.01081   -0.00349
AFIX  43
H3    2    0.077970   -0.153571    0.877042    11.00000   -1.20000
AFIX   0
C4    1    0.286063   -0.059852    0.851891    11.00000    0.02658    0.01544 =
         0.01920    0.00656    0.00685    0.00363
AFIX  43
H4    2    0.366486   -0.114934    0.878952    11.00000   -1.20000
AFIX   0
C5    1    0.340058    0.046213    0.813567    11.00000    0.02027    0.01474 =
         0.01199    0.00255    0.00543    0.00272
C6    1    0.527802    0.071857    0.816266    11.00000    0.01950    0.01707 =
         0.02096    0.00711    0.00766    0.00513
AFIX  23
H6A   2    0.536726    0.057935    0.732811    11.00000   -1.20000
H6B   2    0.593686    0.009389    0.852831    11.00000   -1.20000
AFIX   0
C7    1    0.609715    0.208846    0.887113    11.00000    0.01544    0.01904 =
         0.01964    0.00708    0.00238    0.00337
AFIX  23
H7A   2    0.576515    0.231847    0.963318    11.00000   -1.20000
H7B   2    0.735577    0.210953    0.906822    11.00000   -1.20000
AFIX   0
C8    1    0.173633    0.535813    0.794889    11.00000    0.02666    0.01708 =
         0.02571    0.00173    0.00822    0.00520
AFIX  23
H8A   2    0.280112    0.570275    0.858649    11.00000   -1.20000
H8B   2    0.082843    0.590499    0.809633    11.00000   -1.20000
AFIX   0
C9    1    0.201061    0.533384    0.671099    11.00000    0.02766    0.01283 =
         0.02934    0.00873    0.01181    0.00805
AFIX  23
H9A   2    0.092304    0.504649    0.608103    11.00000   -1.20000
H9B   2    0.241357    0.620020    0.668602    11.00000   -1.20000
AFIX   0
C10   1    0.332280    0.398447    0.518847    11.00000    0.02145    0.01635 =
         0.02151    0.00724    0.01098    0.00208
AFIX  23
H10A  2    0.448416    0.379852    0.513087    11.00000   -1.20000
H10B  2    0.298597    0.467006    0.477659    11.00000   -1.20000
AFIX   0
C11   1    0.206177    0.277595    0.457351    11.00000    0.02387    0.01871 =
         0.01587    0.00526    0.00581   -0.00072
AFIX  23
H11A  2    0.087457    0.299374    0.448995    11.00000   -1.20000
H11B  2    0.219640    0.240710    0.376294    11.00000   -1.20000
AFIX   0
CL1   3    0.724034    0.185218    0.506675    11.00000    0.01946    0.01705 =
         0.01795    0.00427    0.00629    0.00502
O1    6    0.853935    0.107848    0.471298    11.00000    0.02125    0.03098 =
         0.04076    0.00896    0.01466    0.01065
O2    6    0.645509    0.123909    0.578945    11.00000    0.06683    0.12284 =
         0.10717    0.09294    0.07045    0.05546
O3    6    0.594894    0.199638    0.402532    11.00000    0.03011    0.04075 =
         0.02241    0.00058   -0.00230    0.01409
O4    6    0.804825    0.311001    0.576607    11.00000    0.07315    0.02449 =
         0.07642   -0.02258   -0.04365    0.01586
CL2   3    0.267326    0.341322    0.109885    11.00000    0.01939    0.01615 =
         0.01877    0.00430    0.00421   -0.00034
O5    6    0.320632    0.217048    0.119491    11.00000    0.07467    0.02847 =
         0.07179    0.02535    0.01465    0.02150
O6    6    0.090295    0.326421    0.036769    11.00000    0.01955    0.05268 =
         0.02066    0.00556    0.00369   -0.00273
O7    6    0.281377    0.425107    0.228842    11.00000    0.03751    0.04206 =
         0.01727   -0.00207    0.00871   -0.01012
O8    6    0.376371    0.401384    0.050682    11.00000    0.02869    0.03213 =
         0.03109   -0.00011    0.01687   -0.00803
HKLF    4


REM  mo_PD_08_0m_a.res in P-1 New:P-1 New:P-1
REM wR2 = 0.0605, GooF = S = 1.031, Restrained GooF = 1.031 for all data
REM R1 = 0.0260 for 2897 Fo > 4sig(Fo) and 0.0320 for all 3253 data
REM 244 parameters refined using 0 restraints

END

WGHT      0.0185      1.1649

REM Highest difference peak  0.501,  deepest hole -0.379,  1-sigma level  0.059
Q1    1   0.7373  0.2940  0.6160  11.00000  0.05    0.50
Q2    1   0.5824  0.0883  0.5027  11.00000  0.05    0.50
Q3    1   0.8581  0.3281  0.5759  11.00000  0.05    0.43
Q4    1   0.6520  0.1987  0.6002  11.00000  0.05    0.38
Q5    1   0.4326  0.3602  0.1047  11.00000  0.05    0.34
;
_shelx_res_checksum              22592
####################################################################### 
# 
# This file contains crystal structure data downloaded from the 
# Cambridge Structural Database (CSD) hosted by the Cambridge 
# Crystallographic Data Centre (CCDC).
# 
# Full information about CCDC data access policies and citation 
# guidelines are available at http://www.ccdc.cam.ac.uk/access/V1 
# 
# Audit and citation data items may have been added by the CCDC. 
# Please retain this information to preserve the provenance of 
# this file and to allow appropriate attribution of the data. 
# 
#######################################################################

data_Complex1
_database_code_depnum_ccdc_archive 'CCDC 2512659'
loop_
_audit_author_name
_audit_author_address
'Apurba Kalita'
;B Borooah College
India
;
_audit_update_record             
;
2025-12-02 deposited with the CCDC.	2026-06-18 downloaded from the CCDC.
;

_audit_creation_method           SHELXL-2019/3
_chemical_name_systematic        ?
_chemical_name_common            ?
_chemical_formula_moiety         'C10 H21 Cu N5, 2(Cl O4)'
_chemical_formula_sum            'C10 H21 Cl2 Cu N5 O8'
_chemical_compound_source        Synthesized
_exptl_crystal_recrystallization_method 'Slow evaporation in methanol water'
_chemical_melting_point          ?

_exptl_crystal_description       block
_exptl_crystal_colour            blue
_diffrn_ambient_temperature      296(2)
_chemical_formula_weight         473.76

loop_
_atom_type_symbol
_atom_type_description
_atom_type_scat_dispersion_real
_atom_type_scat_dispersion_imag
_atom_type_scat_source
C C 0.0033 0.0016 'International Tables Vol C Tables 4.2.6.8 and 6.1.1.4'
H H 0.0000 0.0000 'International Tables Vol C Tables 4.2.6.8 and 6.1.1.4'
Cl Cl 0.1484 0.1585 'International Tables Vol C Tables 4.2.6.8 and 6.1.1.4'
Cu Cu 0.3201 1.2651 'International Tables Vol C Tables 4.2.6.8 and 6.1.1.4'
N N 0.0061 0.0033 'International Tables Vol C Tables 4.2.6.8 and 6.1.1.4'
O O 0.0106 0.0060 'International Tables Vol C Tables 4.2.6.8 and 6.1.1.4'

_space_group_crystal_system      orthorhombic
_space_group_IT_number           61
_space_group_name_H-M_alt        'P b c a'
_space_group_name_Hall           '-P 2ac 2ab'
_chemical_absolute_configuration syn

loop_
_space_group_symop_operation_xyz
'x, y, z'
'-x+1/2, -y, z+1/2'
'-x, y+1/2, -z+1/2'
'x+1/2, -y+1/2, -z'
'-x, -y, -z'
'x-1/2, y, -z-1/2'
'x, -y-1/2, z-1/2'
'-x-1/2, y-1/2, z'

_shelx_space_group_comment       
;
The symmetry employed for this shelxl refinement is uniquely defined
by the following loop, which should always be used as a source of
symmetry information in preference to the above space-group names.
They are only intended as comments.
;

_cell_length_a                   14.876(3)
_cell_length_b                   14.641(3)
_cell_length_c                   16.601(3)
_cell_angle_alpha                90
_cell_angle_beta                 90
_cell_angle_gamma                90
_cell_volume                     3615.7(11)
_cell_formula_units_Z            8
_cell_measurement_temperature    296(2)
_cell_measurement_reflns_used    9600
_cell_measurement_theta_min      2.454
_cell_measurement_theta_max      24.772
_exptl_crystal_density_meas      ?
_exptl_crystal_density_method    ?
_exptl_crystal_density_diffrn    1.741
_exptl_crystal_F_000             1944
_exptl_transmission_factor_min   ?
_exptl_transmission_factor_max   ?
_exptl_crystal_size_max          0.10
_exptl_crystal_size_mid          0.08
_exptl_crystal_size_min          0.06
_exptl_absorpt_coefficient_mu    1.554
_shelx_estimated_absorpt_T_min   0.861
_shelx_estimated_absorpt_T_max   0.911
_exptl_absorpt_correction_type   none
_exptl_absorpt_correction_T_min  ?
_exptl_absorpt_correction_T_max  ?
_exptl_absorpt_process_details   ?
_diffrn_radiation_probe          x-ray
_diffrn_radiation_type           MoK\a
_diffrn_radiation_wavelength     0.71073
_diffrn_source                   ?
_diffrn_measurement_device_type  'Bruker APEX-II CCD'
_diffrn_measurement_method       '\f and \w scans'
_diffrn_detector_area_resol_mean ?
_diffrn_reflns_number            95977
_diffrn_reflns_av_unetI/netI     0.0199
_diffrn_reflns_av_R_equivalents  0.0818
_diffrn_reflns_limit_h_min       -17
_diffrn_reflns_limit_h_max       17
_diffrn_reflns_limit_k_min       -17
_diffrn_reflns_limit_k_max       17
_diffrn_reflns_limit_l_min       -19
_diffrn_reflns_limit_l_max       19
_diffrn_reflns_theta_min         2.454
_diffrn_reflns_theta_max         24.772
_diffrn_reflns_theta_full        24.772
_diffrn_measured_fraction_theta_max 0.989
_diffrn_measured_fraction_theta_full 0.989
_diffrn_reflns_Laue_measured_fraction_max 0.989
_diffrn_reflns_Laue_measured_fraction_full 0.989
_diffrn_reflns_point_group_measured_fraction_max 0.989
_diffrn_reflns_point_group_measured_fraction_full 0.989
_reflns_number_total             3077
_reflns_number_gt                2618
_reflns_threshold_expression     'I > 2\s(I)'
_reflns_Friedel_coverage         0.000
_reflns_Friedel_fraction_max     .
_reflns_Friedel_fraction_full    .

_reflns_special_details          
;
 Reflections were merged by SHELXL according to the crystal
 class for the calculation of statistics and refinement.
 
 _reflns_Friedel_fraction is defined as the number of unique
 Friedel pairs measured divided by the number that would be
 possible theoretically, ignoring centric projections and
 systematic absences.
;

_computing_data_collection       'Bruker APEX2'
_computing_cell_refinement       'Bruker SAINT'
_computing_data_reduction        'Bruker SAINT'
_computing_structure_solution    'SHELXT 2018/2 (Sheldrick, 2018)'
_computing_structure_refinement  'SHELXL-2019/2 (Sheldrick, 2019)'
_computing_molecular_graphics    'Bruker SHELXTL'
_computing_publication_material  'Bruker SHELXTL'
_refine_special_details          ?
_refine_ls_structure_factor_coef Fsqd
_refine_ls_matrix_type           full
_refine_ls_weighting_scheme      calc
_refine_ls_weighting_details     
'w=1/[\s^2^(Fo^2^)+(0.0269P)^2^+10.4732P] where P=(Fo^2^+2Fc^2^)/3'
_atom_sites_solution_primary     iterative
_atom_sites_solution_secondary   ?
_atom_sites_solution_hydrogens   geom
_refine_ls_hydrogen_treatment    constr
_refine_ls_extinction_method     'SHELXL-2019/2 (Sheldrick 2019)'
_refine_ls_extinction_coef       0.00214(14)
_refine_ls_extinction_expression Fc^*^=kFc[1+0.001xFc^2^\l^3^/sin(2\q)]^-1/4^
_refine_ls_number_reflns         3077
_refine_ls_number_parameters     299
_refine_ls_number_restraints     198
_refine_ls_R_factor_all          0.0482
_refine_ls_R_factor_gt           0.0370
_refine_ls_wR_factor_ref         0.0894
_refine_ls_wR_factor_gt          0.0804
_refine_ls_goodness_of_fit_ref   1.097
_refine_ls_restrained_S_all      1.142
_refine_ls_shift/su_max          0.000
_refine_ls_shift/su_mean         0.000

loop_
_atom_site_label
_atom_site_type_symbol
_atom_site_fract_x
_atom_site_fract_y
_atom_site_fract_z
_atom_site_U_iso_or_equiv
_atom_site_adp_type
_atom_site_occupancy
_atom_site_site_symmetry_order
_atom_site_calc_flag
_atom_site_refinement_flags_posn
_atom_site_refinement_flags_adp
_atom_site_refinement_flags_occupancy
_atom_site_disorder_assembly
_atom_site_disorder_group
Cl1 Cl 0.64127(6) 0.46342(6) 0.28536(6) 0.0319(2) Uani 1 1 d . U . . .
Cu1 Cu 0.62003(3) 0.12599(3) 0.22486(2) 0.02017(14) Uani 1 1 d . U . . .
Cl2 Cl 0.87201(5) 0.24792(6) 0.07503(5) 0.0273(2) Uani 1 1 d . U . . .
C2 C 0.5854(2) -0.0310(2) 0.4388(2) 0.0309(8) Uani 1 1 d . U . . .
H2 H 0.556100 -0.084444 0.453939 0.037 Uiso 1 1 calc R U . . .
C3 C 0.6328(2) 0.0189(2) 0.4946(2) 0.0294(8) Uani 1 1 d . U . . .
H3 H 0.635981 -0.000078 0.547988 0.035 Uiso 1 1 calc R U . . .
C4 C 0.6756(2) 0.0978(2) 0.4700(2) 0.0260(7) Uani 1 1 d . U . . .
H4 H 0.707939 0.132713 0.506750 0.031 Uiso 1 1 calc R U . . .
C5 C 0.6701(2) 0.1244(2) 0.39007(19) 0.0215(7) Uani 1 1 d . U . . .
C6 C 0.7132(3) 0.2101(2) 0.3591(2) 0.0304(8) Uani 1 1 d . U . . .
H6A H 0.674594 0.261942 0.370455 0.036 Uiso 1 1 calc R U . . .
H6B H 0.770076 0.219787 0.386322 0.036 Uiso 1 1 calc R U . . .
C7 C 0.6444(3) 0.0225(3) 0.0804(2) 0.0433(10) Uani 1 1 d . U . . .
H7A H 0.626497 -0.028843 0.047194 0.052 Uiso 1 1 calc R U . . .
H7B H 0.708372 0.032573 0.073079 0.052 Uiso 1 1 calc R U . . .
C8 C 0.5928(3) 0.1065(3) 0.0565(2) 0.0406(10) Uani 1 1 d . U . . .
H8A H 0.608074 0.124124 0.001867 0.049 Uiso 1 1 calc R U . . .
H8B H 0.528718 0.094650 0.058949 0.049 Uiso 1 1 calc R U . . .
C9 C 0.5540(2) 0.2587(2) 0.1128(2) 0.0276(8) Uani 1 1 d . U . . .
H9A H 0.535505 0.271585 0.057904 0.033 Uiso 1 1 calc R U . . .
H9B H 0.583171 0.312703 0.134257 0.033 Uiso 1 1 calc R U . . .
C10 C 0.4725(2) 0.2352(2) 0.1635(2) 0.0283(8) Uani 1 1 d . U . . .
H10A H 0.434097 0.288345 0.169152 0.034 Uiso 1 1 calc R U . . .
H10B H 0.438137 0.187004 0.137802 0.034 Uiso 1 1 calc R U . . .
N1 N 0.62308(17) 0.07556(18) 0.33607(16) 0.0223(6) Uani 1 1 d . U . . .
N2 N 0.72827(19) 0.20309(19) 0.27162(16) 0.0268(6) Uani 1 1 d . U . . .
H2A H 0.780288 0.175297 0.261572 0.032 Uiso 1 1 calc R U . . .
H2B H 0.729537 0.258372 0.249363 0.032 Uiso 1 1 calc R U . . .
N3 N 0.50409(19) 0.2049(2) 0.24301(17) 0.0269(6) Uani 1 1 d . U . . .
H3A H 0.461858 0.171755 0.267288 0.032 Uiso 1 1 calc R U . . .
H3B H 0.516619 0.252893 0.273901 0.032 Uiso 1 1 calc R U . . .
N4 N 0.61726(19) 0.18085(19) 0.11366(16) 0.0254(6) Uani 1 1 d . U . . .
H4A H 0.677524 0.203211 0.100250 0.031 Uiso 1 1 calc R U . . .
N5 N 0.6249(2) 0.0033(2) 0.16556(18) 0.0333(7) Uani 1 1 d . U . . .
H5A H 0.667666 -0.031942 0.186518 0.040 Uiso 1 1 calc R U . . .
H5B H 0.572510 -0.025622 0.170083 0.040 Uiso 1 1 calc R U . . .
C1 C 0.5817(2) -0.0012(2) 0.3607(2) 0.0294(8) Uani 1 1 d . U . . .
H1 H 0.549428 -0.035286 0.323334 0.035 Uiso 1 1 calc R U . . .
O5A O 0.7984(7) 0.3017(7) 0.1207(6) 0.024(2) Uani 0.25 1 d . U P A 2
O8 O 0.9485(3) 0.1899(3) 0.0830(2) 0.0489(10) Uani 0.75 1 d . U P A 1
O7 O 0.8903(3) 0.3131(3) 0.0108(2) 0.0528(11) Uani 0.75 1 d . U P A 1
O5 O 0.7972(3) 0.1943(3) 0.0440(3) 0.0626(12) Uani 0.75 1 d . U P A 1
O7A O 0.8519(8) 0.2416(9) -0.0003(6) 0.041(3) Uani 0.25 1 d . U P A 2
O1 O 0.56161(19) 0.4087(2) 0.2859(2) 0.0540(8) Uani 1 1 d . U . . .
O6 O 0.8479(4) 0.2923(3) 0.1450(3) 0.0486(11) Uani 0.75 1 d . U P A 1
O2 O 0.7194(3) 0.4142(3) 0.2724(5) 0.0794(18) Uani 0.75 1 d . U P B 1
O4 O 0.6355(4) 0.5384(4) 0.2274(4) 0.0846(18) Uani 0.75 1 d . U P B 1
O3 O 0.6465(5) 0.5108(5) 0.3591(4) 0.104(2) Uani 0.75 1 d . U P B 1
O6A O 0.8746(7) 0.1596(6) 0.1205(6) 0.030(2) Uani 0.25 1 d . U P A 2
O8A O 0.9551(6) 0.2963(7) 0.0938(6) 0.035(2) Uani 0.25 1 d . U P A 2
O2B O 0.6840(10) 0.4255(11) 0.2187(9) 0.061(4) Uani 0.25 1 d . U P B 2
O3B O 0.6916(9) 0.4407(9) 0.3587(8) 0.053(3) Uani 0.25 1 d . U P B 2
O4B O 0.6212(8) 0.5494(6) 0.2909(8) 0.038(3) Uani 0.25 1 d . U P B 2

loop_
_atom_site_aniso_label
_atom_site_aniso_U_11
_atom_site_aniso_U_22
_atom_site_aniso_U_33
_atom_site_aniso_U_23
_atom_site_aniso_U_13
_atom_site_aniso_U_12
Cl1 0.0284(4) 0.0232(4) 0.0440(5) -0.0048(4) -0.0039(4) 0.0017(3)
Cu1 0.0234(2) 0.0162(2) 0.0210(2) 0.00230(15) 0.00009(16) 0.00161(16)
Cl2 0.0285(4) 0.0252(4) 0.0281(4) 0.0017(3) 0.0026(3) 0.0040(4)
C2 0.0349(18) 0.0236(17) 0.0342(18) 0.0124(15) 0.0005(15) -0.0057(15)
C3 0.0290(17) 0.0302(18) 0.0288(17) 0.0102(15) 0.0010(14) 0.0047(14)
C4 0.0263(17) 0.0283(18) 0.0233(16) -0.0007(14) -0.0033(13) -0.0015(14)
C5 0.0196(15) 0.0184(15) 0.0264(16) -0.0016(13) -0.0007(13) -0.0004(13)
C6 0.0368(18) 0.0259(17) 0.0284(17) 0.0031(14) -0.0007(15) -0.0074(15)
C7 0.053(2) 0.037(2) 0.040(2) -0.0098(17) 0.0079(18) 0.0127(18)
C8 0.058(2) 0.037(2) 0.0269(18) -0.0039(16) 0.0006(17) 0.0111(18)
C9 0.0345(18) 0.0232(17) 0.0252(16) 0.0047(14) -0.0001(14) 0.0042(15)
C10 0.0283(17) 0.0259(17) 0.0307(17) 0.0017(14) -0.0014(14) 0.0077(14)
N1 0.0204(13) 0.0213(14) 0.0251(13) 0.0039(11) -0.0017(11) -0.0017(11)
N2 0.0255(14) 0.0248(15) 0.0302(15) 0.0072(12) 0.0014(12) -0.0077(12)
N3 0.0282(14) 0.0277(15) 0.0247(14) 0.0020(12) 0.0046(12) 0.0060(12)
N4 0.0318(15) 0.0243(14) 0.0202(13) 0.0007(11) 0.0039(12) 0.0053(12)
N5 0.0402(17) 0.0227(15) 0.0370(16) -0.0043(13) 0.0003(14) 0.0072(13)
C1 0.0320(17) 0.0215(16) 0.0346(18) 0.0037(15) -0.0061(15) -0.0082(15)
O5A 0.018(5) 0.027(5) 0.028(5) 0.007(4) 0.007(4) 0.001(4)
O8 0.053(2) 0.059(3) 0.035(2) -0.0073(18) -0.0100(18) 0.028(2)
O7 0.064(3) 0.054(3) 0.040(2) 0.018(2) 0.0159(19) 0.006(2)
O5 0.038(2) 0.054(3) 0.096(3) -0.017(2) -0.001(2) -0.008(2)
O7A 0.049(6) 0.057(6) 0.017(4) -0.001(4) -0.013(4) 0.021(5)
O1 0.0364(16) 0.0352(16) 0.090(2) -0.0080(16) -0.0085(15) -0.0071(13)
O6 0.070(3) 0.038(2) 0.037(2) -0.0038(19) 0.025(2) 0.012(2)
O2 0.043(3) 0.030(2) 0.165(6) 0.010(3) 0.034(3) 0.007(2)
O4 0.078(3) 0.061(3) 0.114(5) 0.047(3) -0.018(3) -0.002(3)
O3 0.108(4) 0.120(5) 0.082(4) -0.051(4) 0.005(3) -0.033(4)
O6A 0.046(5) 0.013(4) 0.030(5) 0.000(4) -0.020(4) 0.003(4)
O8A 0.021(4) 0.040(5) 0.045(5) 0.012(4) -0.003(4) -0.010(4)
O2B 0.050(7) 0.070(8) 0.063(7) -0.036(6) 0.031(6) -0.022(6)
O3B 0.053(6) 0.047(6) 0.059(6) 0.016(5) -0.031(5) -0.018(5)
O4B 0.051(6) 0.009(4) 0.053(6) 0.005(4) 0.011(5) 0.006(4)

_geom_special_details            
;
 All esds (except the esd in the dihedral angle between two l.s. planes)
 are estimated using the full covariance matrix.  The cell esds are taken
 into account individually in the estimation of esds in distances, angles
 and torsion angles; correlations between esds in cell parameters are only
 used when they are defined by crystal symmetry.  An approximate (isotropic)
 treatment of cell esds is used for estimating esds involving l.s. planes.
;

loop_
_geom_bond_atom_site_label_1
_geom_bond_atom_site_label_2
_geom_bond_distance
_geom_bond_site_symmetry_2
_geom_bond_publ_flag
Cl1 O4B 1.298(10) . ?
Cl1 O2 1.384(4) . ?
Cl1 O2B 1.392(12) . ?
Cl1 O3 1.409(5) . ?
Cl1 O1 1.430(3) . ?
Cl1 O4 1.462(5) . ?
Cl1 O3B 1.468(11) . ?
Cu1 N1 1.989(3) . ?
Cu1 N4 2.014(3) . ?
Cu1 N5 2.050(3) . ?
Cu1 N3 2.097(3) . ?
Cu1 N2 2.114(3) . ?
Cl2 O7A 1.290(9) . ?
Cl2 O6 1.378(4) . ?
Cl2 O8 1.426(4) . ?
Cl2 O5 1.456(4) . ?
Cl2 O7 1.457(4) . ?
Cl2 O8A 1.459(9) . ?
Cl2 O6A 1.499(9) . ?
Cl2 O5A 1.547(10) . ?
C2 C1 1.369(5) . ?
C2 C3 1.375(5) . ?
C2 H2 0.9300 . ?
C3 C4 1.381(5) . ?
C3 H3 0.9300 . ?
C4 C5 1.385(5) . ?
C4 H4 0.9300 . ?
C5 N1 1.344(4) . ?
C5 C6 1.499(5) . ?
C6 N2 1.473(4) . ?
C6 H6A 0.9700 . ?
C6 H6B 0.9700 . ?
C7 N5 1.470(5) . ?
C7 C8 1.503(5) . ?
C7 H7A 0.9700 . ?
C7 H7B 0.9700 . ?
C8 N4 1.489(5) . ?
C8 H8A 0.9700 . ?
C8 H8B 0.9700 . ?
C9 N4 1.479(4) . ?
C9 C10 1.515(5) . ?
C9 H9A 0.9700 . ?
C9 H9B 0.9700 . ?
C10 N3 1.470(4) . ?
C10 H10A 0.9700 . ?
C10 H10B 0.9700 . ?
N1 C1 1.345(4) . ?
N2 H2A 0.8900 . ?
N2 H2B 0.8900 . ?
N3 H3A 0.8900 . ?
N3 H3B 0.8900 . ?
N4 H4A 0.9800 . ?
N5 H5A 0.8900 . ?
N5 H5B 0.8900 . ?
C1 H1 0.9300 . ?

loop_
_geom_angle_atom_site_label_1
_geom_angle_atom_site_label_2
_geom_angle_atom_site_label_3
_geom_angle
_geom_angle_site_symmetry_1
_geom_angle_site_symmetry_3
_geom_angle_publ_flag
O4B Cl1 O2B 123.3(9) . . ?
O2 Cl1 O3 110.2(5) . . ?
O4B Cl1 O1 110.6(5) . . ?
O2 Cl1 O1 113.9(2) . . ?
O2B Cl1 O1 99.2(6) . . ?
O3 Cl1 O1 108.4(3) . . ?
O2 Cl1 O4 109.8(4) . . ?
O3 Cl1 O4 101.8(4) . . ?
O1 Cl1 O4 112.1(3) . . ?
O4B Cl1 O3B 106.2(8) . . ?
O2B Cl1 O3B 109.7(10) . . ?
O1 Cl1 O3B 106.9(5) . . ?
N1 Cu1 N4 178.28(11) . . ?
N1 Cu1 N5 96.87(12) . . ?
N4 Cu1 N5 84.84(12) . . ?
N1 Cu1 N3 95.15(11) . . ?
N4 Cu1 N3 83.99(11) . . ?
N5 Cu1 N3 125.49(12) . . ?
N1 Cu1 N2 80.79(10) . . ?
N4 Cu1 N2 98.00(11) . . ?
N5 Cu1 N2 128.13(12) . . ?
N3 Cu1 N2 106.23(12) . . ?
O6 Cl2 O8 114.2(3) . . ?
O6 Cl2 O5 110.7(3) . . ?
O8 Cl2 O5 108.8(3) . . ?
O6 Cl2 O7 110.9(3) . . ?
O8 Cl2 O7 108.0(2) . . ?
O5 Cl2 O7 103.7(3) . . ?
O7A Cl2 O8A 116.1(7) . . ?
O7A Cl2 O6A 115.7(7) . . ?
O8A Cl2 O6A 106.9(5) . . ?
O7A Cl2 O5A 110.3(6) . . ?
O8A Cl2 O5A 104.4(6) . . ?
O6A Cl2 O5A 102.1(6) . . ?
C1 C2 C3 119.3(3) . . ?
C1 C2 H2 120.4 . . ?
C3 C2 H2 120.4 . . ?
C2 C3 C4 118.8(3) . . ?
C2 C3 H3 120.6 . . ?
C4 C3 H3 120.6 . . ?
C3 C4 C5 119.5(3) . . ?
C3 C4 H4 120.3 . . ?
C5 C4 H4 120.3 . . ?
N1 C5 C4 121.3(3) . . ?
N1 C5 C6 116.1(3) . . ?
C4 C5 C6 122.6(3) . . ?
N2 C6 C5 110.2(3) . . ?
N2 C6 H6A 109.6 . . ?
C5 C6 H6A 109.6 . . ?
N2 C6 H6B 109.6 . . ?
C5 C6 H6B 109.6 . . ?
H6A C6 H6B 108.1 . . ?
N5 C7 C8 108.0(3) . . ?
N5 C7 H7A 110.1 . . ?
C8 C7 H7A 110.1 . . ?
N5 C7 H7B 110.1 . . ?
C8 C7 H7B 110.1 . . ?
H7A C7 H7B 108.4 . . ?
N4 C8 C7 107.8(3) . . ?
N4 C8 H8A 110.2 . . ?
C7 C8 H8A 110.2 . . ?
N4 C8 H8B 110.2 . . ?
C7 C8 H8B 110.2 . . ?
H8A C8 H8B 108.5 . . ?
N4 C9 C10 109.2(3) . . ?
N4 C9 H9A 109.8 . . ?
C10 C9 H9A 109.8 . . ?
N4 C9 H9B 109.8 . . ?
C10 C9 H9B 109.8 . . ?
H9A C9 H9B 108.3 . . ?
N3 C10 C9 108.2(3) . . ?
N3 C10 H10A 110.1 . . ?
C9 C10 H10A 110.1 . . ?
N3 C10 H10B 110.1 . . ?
C9 C10 H10B 110.1 . . ?
H10A C10 H10B 108.4 . . ?
C5 N1 C1 118.7(3) . . ?
C5 N1 Cu1 115.7(2) . . ?
C1 N1 Cu1 125.6(2) . . ?
C6 N2 Cu1 106.4(2) . . ?
C6 N2 H2A 110.4 . . ?
Cu1 N2 H2A 110.4 . . ?
C6 N2 H2B 110.4 . . ?
Cu1 N2 H2B 110.4 . . ?
H2A N2 H2B 108.6 . . ?
C10 N3 Cu1 107.5(2) . . ?
C10 N3 H3A 110.2 . . ?
Cu1 N3 H3A 110.2 . . ?
C10 N3 H3B 110.2 . . ?
Cu1 N3 H3B 110.2 . . ?
H3A N3 H3B 108.5 . . ?
C9 N4 C8 113.7(3) . . ?
C9 N4 Cu1 109.2(2) . . ?
C8 N4 Cu1 107.3(2) . . ?
C9 N4 H4A 108.8 . . ?
C8 N4 H4A 108.8 . . ?
Cu1 N4 H4A 108.8 . . ?
C7 N5 Cu1 107.5(2) . . ?
C7 N5 H5A 110.2 . . ?
Cu1 N5 H5A 110.2 . . ?
C7 N5 H5B 110.2 . . ?
Cu1 N5 H5B 110.2 . . ?
H5A N5 H5B 108.5 . . ?
N1 C1 C2 122.4(3) . . ?
N1 C1 H1 118.8 . . ?
C2 C1 H1 118.8 . . ?

loop_
_geom_torsion_atom_site_label_1
_geom_torsion_atom_site_label_2
_geom_torsion_atom_site_label_3
_geom_torsion_atom_site_label_4
_geom_torsion
_geom_torsion_site_symmetry_1
_geom_torsion_site_symmetry_2
_geom_torsion_site_symmetry_3
_geom_torsion_site_symmetry_4
_geom_torsion_publ_flag
C1 C2 C3 C4 -0.2(5) . . . . ?
C2 C3 C4 C5 -0.2(5) . . . . ?
C3 C4 C5 N1 0.7(5) . . . . ?
C3 C4 C5 C6 178.7(3) . . . . ?
N1 C5 C6 N2 -24.6(4) . . . . ?
C4 C5 C6 N2 157.3(3) . . . . ?
N5 C7 C8 N4 55.1(4) . . . . ?
N4 C9 C10 N3 52.4(4) . . . . ?
C4 C5 N1 C1 -0.8(5) . . . . ?
C6 C5 N1 C1 -178.9(3) . . . . ?
C4 C5 N1 Cu1 178.4(2) . . . . ?
C6 C5 N1 Cu1 0.3(4) . . . . ?
C5 C6 N2 Cu1 34.3(3) . . . . ?
C9 C10 N3 Cu1 -38.8(3) . . . . ?
C10 C9 N4 C8 80.7(4) . . . . ?
C10 C9 N4 Cu1 -39.1(3) . . . . ?
C7 C8 N4 C9 -163.5(3) . . . . ?
C7 C8 N4 Cu1 -42.6(4) . . . . ?
C8 C7 N5 Cu1 -39.3(4) . . . . ?
C5 N1 C1 C2 0.4(5) . . . . ?
Cu1 N1 C1 C2 -178.8(3) . . . . ?
C3 C2 C1 N1 0.1(6) . . . . ?

_refine_diff_density_max         0.654
_refine_diff_density_min         -0.347
_refine_diff_density_rms         0.076

_shelx_res_file                  
;
TITL TRY_a.res in Pbca
    shelx.res
    created by SHELXL-2019/3 at 19:58:27 on 10-Jun-2025
CELL  0.71073  14.8759  14.6414  16.6005   90.000   90.000   90.000
ZERR     8.00   0.0028   0.0027   0.0029    0.000    0.000    0.000
LATT   1
SYMM  1/2 - X, - Y, 1/2 + Z
SYMM  - X, 1/2 + Y, 1/2 - Z
SYMM  1/2 + X, 1/2 - Y, - Z
SFAC  C    H    CL   CU   N    O
UNIT  80 168 16 8 40 64
MERG   2
OMIT     0   6   0
OMIT     0   6   4
OMIT     1   1   1
OMIT     1   1   6
OMIT     1   4   1
OMIT     1   6   2
OMIT     1   7   5
OMIT     1   8   5
OMIT     2   0   8
OMIT     2   1   7
OMIT     2   4   1
OMIT     2   4   6
OMIT     2   5   4
OMIT     2   6   3
OMIT     2   8   5
OMIT     2   9   6
OMIT     3   2   4
OMIT     3   6   2
OMIT     4   1   0
OMIT     4   4   3
OMIT     5   3   3
OMIT     5   4   1
OMIT     5   4   3
OMIT     5   5   1
OMIT     5   6   1
OMIT     5   6   5
OMIT     5  10   2
OMIT     6   6   0
OMIT     6   6   6
ISOR 0.005 0.01
MORE -1
FMAP   2
PLAN    1
ACTA
BOND
BOND   $H
CONF
LIST   4
L.S.  10
TEMP    23.00
WGHT    0.026900   10.473200
EXTI    0.002136
FVAR       0.20249
CL1   3    0.641270    0.463425    0.285360    11.00000    0.02839    0.02323 =
         0.04400   -0.00478   -0.00388    0.00166
CU1   4    0.620032    0.125991    0.224858    11.00000    0.02338    0.01615 =
         0.02097    0.00230    0.00009    0.00161
CL2   3    0.872014    0.247918    0.075029    11.00000    0.02851    0.02518 =
         0.02810    0.00166    0.00256    0.00401
C2    1    0.585372   -0.031008    0.438799    11.00000    0.03495    0.02365 =
         0.03419    0.01241    0.00046   -0.00570
AFIX  43
H2    2    0.556100   -0.084444    0.453939    11.00000   -1.20000
AFIX   0
C3    1    0.632809    0.018928    0.494608    11.00000    0.02903    0.03023 =
         0.02881    0.01017    0.00101    0.00474
AFIX  43
H3    2    0.635981   -0.000078    0.547988    11.00000   -1.20000
AFIX   0
C4    1    0.675643    0.097777    0.469988    11.00000    0.02628    0.02832 =
         0.02326   -0.00072   -0.00332   -0.00152
AFIX  43
H4    2    0.707939    0.132713    0.506750    11.00000   -1.20000
AFIX   0
C5    1    0.670121    0.124434    0.390069    11.00000    0.01959    0.01838 =
         0.02642   -0.00156   -0.00075   -0.00041
C6    1    0.713158    0.210087    0.359125    11.00000    0.03681    0.02595 =
         0.02844    0.00312   -0.00065   -0.00736
AFIX  23
H6A   2    0.674594    0.261942    0.370455    11.00000   -1.20000
H6B   2    0.770076    0.219787    0.386322    11.00000   -1.20000
AFIX   0
C7    1    0.644443    0.022520    0.080412    11.00000    0.05271    0.03737 =
         0.03970   -0.00983    0.00795    0.01275
AFIX  23
H7A   2    0.626497   -0.028843    0.047194    11.00000   -1.20000
H7B   2    0.708372    0.032573    0.073079    11.00000   -1.20000
AFIX   0
C8    1    0.592811    0.106524    0.056514    11.00000    0.05755    0.03739 =
         0.02690   -0.00392    0.00056    0.01113
AFIX  23
H8A   2    0.608074    0.124124    0.001867    11.00000   -1.20000
H8B   2    0.528718    0.094650    0.058949    11.00000   -1.20000
AFIX   0
C9    1    0.553961    0.258707    0.112783    11.00000    0.03452    0.02316 =
         0.02519    0.00467   -0.00013    0.00416
AFIX  23
H9A   2    0.535505    0.271585    0.057904    11.00000   -1.20000
H9B   2    0.583171    0.312703    0.134257    11.00000   -1.20000
AFIX   0
C10   1    0.472511    0.235201    0.163462    11.00000    0.02833    0.02593 =
         0.03069    0.00168   -0.00138    0.00774
AFIX  23
H10A  2    0.434097    0.288345    0.169152    11.00000   -1.20000
H10B  2    0.438137    0.187004    0.137802    11.00000   -1.20000
AFIX   0
N1    5    0.623076    0.075565    0.336066    11.00000    0.02040    0.02125 =
         0.02511    0.00394   -0.00175   -0.00169
N2    5    0.728273    0.203087    0.271621    11.00000    0.02550    0.02475 =
         0.03019    0.00720    0.00137   -0.00774
AFIX  23
H2A   2    0.780288    0.175297    0.261572    11.00000   -1.20000
H2B   2    0.729537    0.258372    0.249363    11.00000   -1.20000
AFIX   0
N3    5    0.504092    0.204865    0.243015    11.00000    0.02825    0.02773 =
         0.02472    0.00200    0.00464    0.00600
AFIX  23
H3A   2    0.461858    0.171755    0.267288    11.00000   -1.20000
H3B   2    0.516619    0.252893    0.273901    11.00000   -1.20000
AFIX   0
N4    5    0.617261    0.180855    0.113664    11.00000    0.03177    0.02429 =
         0.02020    0.00075    0.00385    0.00533
AFIX  13
H4A   2    0.677524    0.203211    0.100250    11.00000   -1.20000
AFIX   0
N5    5    0.624893    0.003293    0.165556    11.00000    0.04023    0.02275 =
         0.03700   -0.00429    0.00033    0.00725
AFIX  23
H5A   2    0.667666   -0.031942    0.186518    11.00000   -1.20000
H5B   2    0.572510   -0.025622    0.170083    11.00000   -1.20000
AFIX   0
C1    1    0.581711   -0.001202    0.360724    11.00000    0.03200    0.02152 =
         0.03459    0.00371   -0.00614   -0.00816
AFIX  43
H1    2    0.549428   -0.035286    0.323334    11.00000   -1.20000
PART  2
AFIX   0
O5A   6    0.798362    0.301668    0.120678    10.25000    0.01814    0.02651 =
         0.02807    0.00681    0.00687    0.00102
PART  1
O8    6    0.948517    0.189949    0.083028    10.75000    0.05263    0.05944 =
         0.03461   -0.00731   -0.01002    0.02770
O7    6    0.890292    0.313132    0.010798    10.75000    0.06390    0.05426 =
         0.04029    0.01773    0.01587    0.00581
O5    6    0.797226    0.194323    0.044001    10.75000    0.03767    0.05427 =
         0.09599   -0.01676   -0.00127   -0.00800
PART  2
O7A   6    0.851866    0.241600   -0.000325    10.25000    0.04879    0.05696 =
         0.01653   -0.00110   -0.01330    0.02106
PART  0
O1    6    0.561610    0.408739    0.285901    11.00000    0.03641    0.03520 =
         0.09040   -0.00800   -0.00850   -0.00713
PART  1
O6    6    0.847888    0.292267    0.145016    10.75000    0.07049    0.03789 =
         0.03743   -0.00378    0.02472    0.01211
O2    6    0.719371    0.414199    0.272379    10.75000    0.04344    0.02972 =
         0.16490    0.01040    0.03356    0.00699
O4    6    0.635473    0.538425    0.227438    10.75000    0.07829    0.06096 =
         0.11442    0.04687   -0.01820   -0.00169
O3    6    0.646514    0.510817    0.359082    10.75000    0.10800    0.12046 =
         0.08248   -0.05060    0.00545   -0.03312
PART  2
O6A   6    0.874563    0.159562    0.120537    10.25000    0.04572    0.01319 =
         0.02987    0.00013   -0.01976    0.00292
O8A   6    0.955122    0.296322    0.093817    10.25000    0.02120    0.03987 =
         0.04519    0.01248   -0.00284   -0.00953
O2B   6    0.683963    0.425511    0.218689    10.25000    0.05009    0.07008 =
         0.06335   -0.03553    0.03060   -0.02243
O3B   6    0.691571    0.440719    0.358734    10.25000    0.05300    0.04714 =
         0.05944    0.01620   -0.03135   -0.01793
O4B   6    0.621175    0.549441    0.290910    10.25000    0.05124    0.00856 =
         0.05301    0.00479    0.01063    0.00646
HKLF    4


REM  TRY_a.res in Pbca
REM wR2 = 0.0894, GooF = S = 1.097, Restrained GooF = 1.142 for all data
REM R1 = 0.0370 for 2618 Fo > 4sig(Fo) and 0.0482 for all 3077 data
REM 299 parameters refined using 198 restraints

END

WGHT      0.0269     10.4735

REM Highest difference peak  0.654,  deepest hole -0.347,  1-sigma level  0.076
Q1    1   0.6477  0.4696  0.1853  11.00000  0.05    0.65
;
_shelx_res_checksum              3842
####################################################################### 
# 
# This file contains crystal structure data downloaded from the 
# Cambridge Structural Database (CSD) hosted by the Cambridge 
# Crystallographic Data Centre (CCDC).
# 
# Full information about CCDC data access policies and citation 
# guidelines are available at http://www.ccdc.cam.ac.uk/access/V1 
# 
# Audit and citation data items may have been added by the CCDC. 
# Please retain this information to preserve the provenance of 
# this file and to allow appropriate attribution of the data. 
# 
#######################################################################

data_[Zn(L1H)(L2)](ClO4)2
_database_code_depnum_ccdc_archive 'CCDC 2512658'
loop_
_audit_author_name
_audit_author_address
'Apurba Kalita'
;B Borooah College
India
;
_audit_update_record             
;
2025-12-02 deposited with the CCDC.	2026-06-18 downloaded from the CCDC.
;

_audit_creation_method           SHELXL-2019/3
_chemical_name_systematic        ?
_chemical_name_common            ?
_chemical_formula_moiety         'C10 H21 N5 Zn, 2(Cl O4)'
_chemical_formula_sum            'C10 H21 Cl2 N5 O8 Zn'
_chemical_compound_source        Synthesized
_exptl_crystal_recrystallization_method 
'Slow evaporation in methanol-water medium'
_chemical_melting_point          ?

_exptl_crystal_description       block
_exptl_crystal_colour            colourless
_diffrn_ambient_temperature      293(2)
_chemical_formula_weight         475.59

loop_
_atom_type_symbol
_atom_type_description
_atom_type_scat_dispersion_real
_atom_type_scat_dispersion_imag
_atom_type_scat_source
C C 0.0033 0.0016 'International Tables Vol C Tables 4.2.6.8 and 6.1.1.4'
H H 0.0000 0.0000 'International Tables Vol C Tables 4.2.6.8 and 6.1.1.4'
Cl Cl 0.1484 0.1585 'International Tables Vol C Tables 4.2.6.8 and 6.1.1.4'
N N 0.0061 0.0033 'International Tables Vol C Tables 4.2.6.8 and 6.1.1.4'
O O 0.0106 0.0060 'International Tables Vol C Tables 4.2.6.8 and 6.1.1.4'
Zn Zn 0.2839 1.4301 'International Tables Vol C Tables 4.2.6.8 and 6.1.1.4'

_space_group_crystal_system      triclinic
_space_group_IT_number           2
_space_group_name_H-M_alt        'P -1'
_space_group_name_Hall           '-P 1'
_chemical_absolute_configuration syn

loop_
_space_group_symop_operation_xyz
'x, y, z'
'-x, -y, -z'

_shelx_space_group_comment       
;
The symmetry employed for this shelxl refinement is uniquely defined
by the following loop, which should always be used as a source of
symmetry information in preference to the above space-group names.
They are only intended as comments.
;

_cell_length_a                   8.1369(15)
_cell_length_b                   10.5865(19)
_cell_length_c                   11.620(2)
_cell_angle_alpha                105.230(4)
_cell_angle_beta                 98.575(4)
_cell_angle_gamma                91.591(5)
_cell_volume                     952.7(3)
_cell_formula_units_Z            2
_cell_measurement_temperature    293(2)
_cell_measurement_reflns_used    4378
_cell_measurement_theta_min      1.841
_cell_measurement_theta_max      24.993
_exptl_crystal_density_meas      ?
_exptl_crystal_density_method    ?
_exptl_crystal_density_diffrn    1.658
_exptl_crystal_F_000             488
_exptl_transmission_factor_min   ?
_exptl_transmission_factor_max   ?
_exptl_crystal_size_max          0.10
_exptl_crystal_size_mid          0.08
_exptl_crystal_size_min          0.06
_exptl_absorpt_coefficient_mu    1.617
_shelx_estimated_absorpt_T_min   0.856
_shelx_estimated_absorpt_T_max   0.908
_exptl_absorpt_correction_type   none
_exptl_absorpt_correction_T_min  ?
_exptl_absorpt_correction_T_max  ?
_exptl_absorpt_process_details   ?
_diffrn_radiation_probe          x-ray
_diffrn_radiation_type           MoK\a
_diffrn_radiation_wavelength     0.71073
_diffrn_source                   ?
_diffrn_measurement_device_type  'Bruker APEX-II CCD'
_diffrn_measurement_method       '\f and \w scans'
_diffrn_detector_area_resol_mean ?
_diffrn_reflns_number            33598
_diffrn_reflns_av_unetI/netI     0.0517
_diffrn_reflns_av_R_equivalents  0.1012
_diffrn_reflns_limit_h_min       -9
_diffrn_reflns_limit_h_max       9
_diffrn_reflns_limit_k_min       -12
_diffrn_reflns_limit_k_max       12
_diffrn_reflns_limit_l_min       -13
_diffrn_reflns_limit_l_max       13
_diffrn_reflns_theta_min         1.841
_diffrn_reflns_theta_max         24.993
_diffrn_reflns_theta_full        24.993
_diffrn_measured_fraction_theta_max 1.000
_diffrn_measured_fraction_theta_full 1.000
_diffrn_reflns_Laue_measured_fraction_max 1.000
_diffrn_reflns_Laue_measured_fraction_full 1.000
_diffrn_reflns_point_group_measured_fraction_max 1.000
_diffrn_reflns_point_group_measured_fraction_full 1.000
_reflns_number_total             3346
_reflns_number_gt                2444
_reflns_threshold_expression     'I > 2\s(I)'
_reflns_Friedel_coverage         0.000
_reflns_Friedel_fraction_max     .
_reflns_Friedel_fraction_full    .

_reflns_special_details          
;
 Reflections were merged by SHELXL according to the crystal
 class for the calculation of statistics and refinement.
 
 _reflns_Friedel_fraction is defined as the number of unique
 Friedel pairs measured divided by the number that would be
 possible theoretically, ignoring centric projections and
 systematic absences.
;

_computing_data_collection       'Bruker APEX2'
_computing_cell_refinement       'Bruker SAINT'
_computing_data_reduction        'Bruker SAINT'
_computing_structure_solution    'SHELXT 2014/5 (Sheldrick, 2014)'
_computing_structure_refinement  'SHELXL-2019/2 (Sheldrick, 2019)'
_computing_molecular_graphics    'Bruker SHELXTL'
_computing_publication_material  'Bruker SHELXTL'
_refine_special_details          ?
_refine_ls_structure_factor_coef Fsqd
_refine_ls_matrix_type           full
_refine_ls_weighting_scheme      calc
_refine_ls_weighting_details     
'w=1/[\s^2^(Fo^2^)+(0.1099P)^2^+1.0682P] where P=(Fo^2^+2Fc^2^)/3'
_atom_sites_solution_primary     iterative
_atom_sites_solution_secondary   ?
_atom_sites_solution_hydrogens   mixed
_refine_ls_hydrogen_treatment    constr
_refine_ls_extinction_method     'SHELXL-2019/2 (Sheldrick 2019)'
_refine_ls_extinction_coef       0.008(3)
_refine_ls_extinction_expression Fc^*^=kFc[1+0.001xFc^2^\l^3^/sin(2\q)]^-1/4^
_refine_ls_number_reflns         3346
_refine_ls_number_parameters     263
_refine_ls_number_restraints     0
_refine_ls_R_factor_all          0.0871
_refine_ls_R_factor_gt           0.0619
_refine_ls_wR_factor_ref         0.1885
_refine_ls_wR_factor_gt          0.1623
_refine_ls_goodness_of_fit_ref   1.045
_refine_ls_restrained_S_all      1.045
_refine_ls_shift/su_max          0.000
_refine_ls_shift/su_mean         0.000

loop_
_atom_site_label
_atom_site_type_symbol
_atom_site_fract_x
_atom_site_fract_y
_atom_site_fract_z
_atom_site_U_iso_or_equiv
_atom_site_adp_type
_atom_site_occupancy
_atom_site_site_symmetry_order
_atom_site_calc_flag
_atom_site_refinement_flags_posn
_atom_site_refinement_flags_adp
_atom_site_refinement_flags_occupancy
_atom_site_disorder_assembly
_atom_site_disorder_group
Zn1 Zn 0.25631(8) 0.77022(6) 0.21113(6) 0.0520(3) Uani 1 1 d . . . . .
N1 N 0.1986(8) 0.6040(5) 0.2773(5) 0.0706(15) Uani 1 1 d . . . . .
N2 N 0.4863(7) 0.7494(6) 0.3035(5) 0.0670(14) Uani 1 1 d . . . . .
H2B H 0.566397 0.771821 0.266755 0.080 Uiso 1 1 d R U . . .
H2A H 0.499837 0.801841 0.378455 0.080 Uiso 1 1 d R U . . .
N3 N 0.0848(7) 0.8851(5) 0.2949(5) 0.0702(14) Uani 1 1 d . . . . .
H3B H -0.017387 0.859065 0.254170 0.084 Uiso 1 1 d R U . . .
H3A H 0.087993 0.876745 0.369420 0.084 Uiso 1 1 d R U . . .
N4 N 0.3085(6) 0.9464(4) 0.1533(5) 0.0578(12) Uani 1 1 d . . . . .
H4A H 0.413181 0.992626 0.200342 0.069 Uiso 1 1 d R U . . .
N5 N 0.2335(6) 0.6827(4) 0.0288(4) 0.0533(11) Uani 1 1 d . . . . .
H5A H 0.324378 0.641074 0.012904 0.064 Uiso 1 1 d R U . . .
H5B H 0.146258 0.624104 0.005264 0.064 Uiso 1 1 d R U . . .
C1 C 0.0468(13) 0.5542(8) 0.2829(7) 0.098(3) Uani 1 1 d . . . . .
H1 H -0.047944 0.590052 0.252963 0.118 Uiso 1 1 calc R U . . .
C2 C 0.0303(19) 0.4511(10) 0.3323(8) 0.127(4) Uani 1 1 d . . . . .
H2 H -0.074716 0.418400 0.337627 0.152 Uiso 1 1 calc R U . . .
C3 C 0.172(2) 0.3965(9) 0.3741(9) 0.140(6) Uani 1 1 d . . . . .
H3 H 0.162569 0.326672 0.407988 0.168 Uiso 1 1 calc R U . . .
C4 C 0.3235(17) 0.4458(8) 0.3652(7) 0.111(4) Uani 1 1 d . . . . .
H4 H 0.420248 0.408883 0.390169 0.134 Uiso 1 1 calc R U . . .
C5 C 0.3305(12) 0.5533(7) 0.3175(6) 0.076(2) Uani 1 1 d . . . . .
C6 C 0.4965(11) 0.6114(8) 0.3066(7) 0.089(2) Uani 1 1 d . . . . .
H6A H 0.578673 0.606567 0.374692 0.107 Uiso 1 1 calc R U . . .
H6B H 0.532412 0.560826 0.233262 0.107 Uiso 1 1 calc R U . . .
C7 C 0.1235(11) 1.0235(7) 0.2986(8) 0.088(2) Uani 1 1 d . . . . .
H7B H 0.216002 1.061272 0.362658 0.106 Uiso 1 1 calc R U . . .
H7A H 0.027656 1.073892 0.314567 0.106 Uiso 1 1 calc R U . . .
C8 C 0.1675(11) 1.0282(7) 0.1798(8) 0.085(2) Uani 1 1 d . . . . .
H8B H 0.072062 0.996037 0.116651 0.102 Uiso 1 1 calc R U . . .
H8A H 0.197728 1.118083 0.181755 0.102 Uiso 1 1 calc R U . . .
C9 C 0.3257(8) 0.9016(6) 0.0251(6) 0.0654(16) Uani 1 1 d . . . . .
H9B H 0.440122 0.881961 0.018334 0.078 Uiso 1 1 calc R U . . .
H9A H 0.298788 0.971046 -0.013469 0.078 Uiso 1 1 calc R U . . .
C10 C 0.2128(9) 0.7822(6) -0.0379(6) 0.0658(16) Uani 1 1 d . . . . .
H10A H 0.098052 0.805669 -0.044914 0.079 Uiso 1 1 calc R U . . .
H10B H 0.237656 0.746639 -0.118778 0.079 Uiso 1 1 calc R U . . .
Cl1 Cl 0.6802(2) 0.13834(19) 0.38665(14) 0.0715(5) Uani 1 1 d . . . . .
Cl2 Cl 0.73860(17) 0.68755(13) 0.02491(14) 0.0575(4) Uani 1 1 d . . . . .
O6A O 0.603(3) 0.686(3) -0.073(2) 0.093(7) Uani 0.3 1 d . . P A 2
O5 O 0.8706(8) 0.6088(6) 0.0019(8) 0.139(3) Uani 1 1 d . . . . .
O6 O 0.5982(12) 0.6056(11) 0.0042(17) 0.135(5) Uani 0.7 1 d . . P A 1
O8A O 0.706(4) 0.677(3) 0.133(3) 0.216(14) Uani 0.5 1 d . . P A 2
O7A O 0.8017(19) 0.8133(11) 0.041(2) 0.171(7) Uani 0.6 1 d . . P A 2
O8 O 0.7418(17) 0.781(2) 0.1330(15) 0.121(6) Uani 0.5 1 d . . P A 1
O7 O 0.715(5) 0.740(2) -0.0732(18) 0.157(11) Uani 0.4 1 d . . P A 1
O1 O 0.5292(10) 0.1679(11) 0.4259(8) 0.170(4) Uani 1 1 d . . . . .
O2 O 0.6664(10) 0.0752(11) 0.2681(6) 0.185(5) Uani 1 1 d . . . . .
O3 O 0.8070(15) 0.2210(12) 0.4368(11) 0.264(8) Uani 1 1 d . . . . .
O4 O 0.720(2) 0.0416(16) 0.4396(14) 0.312(9) Uani 1 1 d . . . . .

loop_
_atom_site_aniso_label
_atom_site_aniso_U_11
_atom_site_aniso_U_22
_atom_site_aniso_U_33
_atom_site_aniso_U_23
_atom_site_aniso_U_13
_atom_site_aniso_U_12
Zn1 0.0566(5) 0.0506(4) 0.0534(4) 0.0194(3) 0.0142(3) 0.0040(3)
N1 0.100(4) 0.059(3) 0.057(3) 0.022(3) 0.019(3) -0.006(3)
N2 0.069(3) 0.076(4) 0.059(3) 0.022(3) 0.013(3) 0.009(3)
N3 0.064(3) 0.073(4) 0.074(4) 0.014(3) 0.023(3) 0.003(3)
N4 0.062(3) 0.043(3) 0.068(3) 0.017(2) 0.009(2) -0.005(2)
N5 0.055(3) 0.045(3) 0.062(3) 0.014(2) 0.017(2) -0.002(2)
C1 0.138(7) 0.088(5) 0.070(5) 0.022(4) 0.028(5) -0.038(5)
C2 0.214(13) 0.091(7) 0.071(5) 0.017(5) 0.031(7) -0.065(8)
C3 0.289(19) 0.057(5) 0.072(6) 0.017(4) 0.031(9) -0.034(8)
C4 0.215(12) 0.062(5) 0.061(5) 0.020(4) 0.029(6) 0.018(6)
C5 0.133(7) 0.056(4) 0.045(3) 0.016(3) 0.025(4) 0.016(4)
C6 0.107(6) 0.099(6) 0.070(5) 0.031(4) 0.017(4) 0.044(5)
C7 0.095(6) 0.063(4) 0.104(6) 0.007(4) 0.030(5) 0.018(4)
C8 0.102(6) 0.057(4) 0.105(6) 0.027(4) 0.031(5) 0.025(4)
C9 0.072(4) 0.058(4) 0.076(4) 0.032(3) 0.021(3) -0.003(3)
C10 0.075(4) 0.066(4) 0.064(4) 0.027(3) 0.017(3) 0.003(3)
Cl1 0.0713(10) 0.0862(12) 0.0525(9) 0.0091(8) 0.0160(7) -0.0090(9)
Cl2 0.0547(8) 0.0465(8) 0.0746(10) 0.0131(7) 0.0254(7) 0.0082(6)
O6A 0.078(13) 0.086(16) 0.087(14) -0.006(12) -0.028(11) 0.015(10)
O5 0.080(4) 0.085(4) 0.259(9) 0.034(5) 0.070(5) 0.028(3)
O6 0.068(5) 0.112(8) 0.201(13) -0.009(9) 0.040(7) -0.016(5)
O8A 0.23(3) 0.29(3) 0.24(3) 0.19(3) 0.18(2) 0.12(3)
O7A 0.161(13) 0.053(6) 0.31(2) 0.062(10) 0.045(15) 0.000(7)
O8 0.093(9) 0.132(13) 0.101(10) -0.037(9) 0.029(8) -0.035(9)
O7 0.33(4) 0.084(13) 0.082(12) 0.051(11) 0.057(18) -0.011(17)
O1 0.114(6) 0.257(11) 0.140(7) 0.028(7) 0.063(5) 0.028(6)
O2 0.140(6) 0.301(12) 0.065(4) -0.037(6) 0.028(4) -0.047(7)
O3 0.262(12) 0.210(10) 0.243(11) -0.120(9) 0.159(10) -0.160(10)
O4 0.46(3) 0.266(16) 0.252(15) 0.183(13) -0.018(15) 0.039(17)

_geom_special_details            
;
 All esds (except the esd in the dihedral angle between two l.s. planes)
 are estimated using the full covariance matrix.  The cell esds are taken
 into account individually in the estimation of esds in distances, angles
 and torsion angles; correlations between esds in cell parameters are only
 used when they are defined by crystal symmetry.  An approximate (isotropic)
 treatment of cell esds is used for estimating esds involving l.s. planes.
;

loop_
_geom_bond_atom_site_label_1
_geom_bond_atom_site_label_2
_geom_bond_distance
_geom_bond_site_symmetry_2
_geom_bond_publ_flag
Zn1 N5 2.055(5) . ?
Zn1 N2 2.062(5) . ?
Zn1 N3 2.062(5) . ?
Zn1 N1 2.164(5) . ?
Zn1 N4 2.193(5) . ?
N1 C5 1.293(10) . ?
N1 C1 1.347(10) . ?
N2 C6 1.475(9) . ?
N2 H2B 0.8899 . ?
N2 H2A 0.8900 . ?
N3 C7 1.479(9) . ?
N3 H3B 0.8899 . ?
N3 H3A 0.8899 . ?
N4 C9 1.470(8) . ?
N4 C8 1.477(8) . ?
N4 H4A 0.9801 . ?
N5 C10 1.462(7) . ?
N5 H5A 0.8900 . ?
N5 H5B 0.8900 . ?
C1 C2 1.372(13) . ?
C1 H1 0.9300 . ?
C2 C3 1.381(18) . ?
C2 H2 0.9300 . ?
C3 C4 1.358(17) . ?
C3 H3 0.9300 . ?
C4 C5 1.394(11) . ?
C4 H4 0.9300 . ?
C5 C6 1.505(12) . ?
C6 H6A 0.9700 . ?
C6 H6B 0.9700 . ?
C7 C8 1.489(11) . ?
C7 H7B 0.9700 . ?
C7 H7A 0.9700 . ?
C8 H8B 0.9700 . ?
C8 H8A 0.9700 . ?
C9 C10 1.492(9) . ?
C9 H9B 0.9700 . ?
C9 H9A 0.9700 . ?
C10 H10A 0.9700 . ?
C10 H10B 0.9700 . ?
Cl1 O3 1.293(8) . ?
Cl1 O4 1.349(12) . ?
Cl1 O2 1.350(6) . ?
Cl1 O1 1.389(7) . ?
Cl2 O8A 1.351(18) . ?
Cl2 O6 1.367(9) . ?
Cl2 O7A 1.369(11) . ?
Cl2 O8 1.376(12) . ?
Cl2 O7 1.384(15) . ?
Cl2 O5 1.392(6) . ?
Cl2 O6A 1.456(18) . ?

loop_
_geom_angle_atom_site_label_1
_geom_angle_atom_site_label_2
_geom_angle_atom_site_label_3
_geom_angle
_geom_angle_site_symmetry_1
_geom_angle_site_symmetry_3
_geom_angle_publ_flag
N5 Zn1 N2 112.4(2) . . ?
N5 Zn1 N3 125.5(2) . . ?
N2 Zn1 N3 121.8(2) . . ?
N5 Zn1 N1 101.06(19) . . ?
N2 Zn1 N1 79.4(2) . . ?
N3 Zn1 N1 94.6(2) . . ?
N5 Zn1 N4 82.00(18) . . ?
N2 Zn1 N4 101.2(2) . . ?
N3 Zn1 N4 82.2(2) . . ?
N1 Zn1 N4 176.47(19) . . ?
C5 N1 C1 119.8(7) . . ?
C5 N1 Zn1 112.7(5) . . ?
C1 N1 Zn1 127.5(6) . . ?
C6 N2 Zn1 108.9(5) . . ?
C6 N2 H2B 109.9 . . ?
Zn1 N2 H2B 109.9 . . ?
C6 N2 H2A 110.1 . . ?
Zn1 N2 H2A 109.9 . . ?
H2B N2 H2A 108.3 . . ?
C7 N3 Zn1 109.2(4) . . ?
C7 N3 H3B 109.4 . . ?
Zn1 N3 H3B 109.9 . . ?
C7 N3 H3A 110.3 . . ?
Zn1 N3 H3A 109.6 . . ?
H3B N3 H3A 108.3 . . ?
C9 N4 C8 115.4(5) . . ?
C9 N4 Zn1 106.8(3) . . ?
C8 N4 Zn1 105.0(4) . . ?
C9 N4 H4A 109.5 . . ?
C8 N4 H4A 110.2 . . ?
Zn1 N4 H4A 109.8 . . ?
C10 N5 Zn1 109.9(4) . . ?
C10 N5 H5A 109.2 . . ?
Zn1 N5 H5A 109.7 . . ?
C10 N5 H5B 110.0 . . ?
Zn1 N5 H5B 109.8 . . ?
H5A N5 H5B 108.2 . . ?
N1 C1 C2 120.7(11) . . ?
N1 C1 H1 119.6 . . ?
C2 C1 H1 119.6 . . ?
C1 C2 C3 119.3(11) . . ?
C1 C2 H2 120.4 . . ?
C3 C2 H2 120.4 . . ?
C4 C3 C2 119.3(9) . . ?
C4 C3 H3 120.4 . . ?
C2 C3 H3 120.4 . . ?
C3 C4 C5 118.1(11) . . ?
C3 C4 H4 120.9 . . ?
C5 C4 H4 120.9 . . ?
N1 C5 C4 122.7(9) . . ?
N1 C5 C6 117.4(6) . . ?
C4 C5 C6 119.8(9) . . ?
N2 C6 C5 111.0(6) . . ?
N2 C6 H6A 109.4 . . ?
C5 C6 H6A 109.4 . . ?
N2 C6 H6B 109.4 . . ?
C5 C6 H6B 109.4 . . ?
H6A C6 H6B 108.0 . . ?
N3 C7 C8 108.7(6) . . ?
N3 C7 H7B 110.0 . . ?
C8 C7 H7B 110.0 . . ?
N3 C7 H7A 110.0 . . ?
C8 C7 H7A 110.0 . . ?
H7B C7 H7A 108.3 . . ?
N4 C8 C7 109.7(6) . . ?
N4 C8 H8B 109.7 . . ?
C7 C8 H8B 109.7 . . ?
N4 C8 H8A 109.7 . . ?
C7 C8 H8A 109.7 . . ?
H8B C8 H8A 108.2 . . ?
N4 C9 C10 110.8(5) . . ?
N4 C9 H9B 109.5 . . ?
C10 C9 H9B 109.5 . . ?
N4 C9 H9A 109.5 . . ?
C10 C9 H9A 109.5 . . ?
H9B C9 H9A 108.1 . . ?
N5 C10 C9 110.6(5) . . ?
N5 C10 H10A 109.5 . . ?
C9 C10 H10A 109.5 . . ?
N5 C10 H10B 109.5 . . ?
C9 C10 H10B 109.5 . . ?
H10A C10 H10B 108.1 . . ?
O3 Cl1 O4 99.6(11) . . ?
O3 Cl1 O2 118.8(6) . . ?
O4 Cl1 O2 102.1(9) . . ?
O3 Cl1 O1 117.3(6) . . ?
O4 Cl1 O1 99.6(10) . . ?
O2 Cl1 O1 114.3(5) . . ?
O8A Cl2 O7A 107.9(18) . . ?
O6 Cl2 O8 108.5(8) . . ?
O6 Cl2 O7 102.1(16) . . ?
O8 Cl2 O7 112.4(13) . . ?
O8A Cl2 O5 104.4(10) . . ?
O6 Cl2 O5 107.1(6) . . ?
O7A Cl2 O5 105.5(7) . . ?
O8 Cl2 O5 122.1(8) . . ?
O7 Cl2 O5 102.7(13) . . ?
O8A Cl2 O6A 120.6(16) . . ?
O7A Cl2 O6A 97.0(13) . . ?
O5 Cl2 O6A 119.8(9) . . ?

loop_
_geom_torsion_atom_site_label_1
_geom_torsion_atom_site_label_2
_geom_torsion_atom_site_label_3
_geom_torsion_atom_site_label_4
_geom_torsion
_geom_torsion_site_symmetry_1
_geom_torsion_site_symmetry_2
_geom_torsion_site_symmetry_3
_geom_torsion_site_symmetry_4
_geom_torsion_publ_flag
C5 N1 C1 C2 0.9(11) . . . . ?
Zn1 N1 C1 C2 -177.2(6) . . . . ?
N1 C1 C2 C3 -1.5(14) . . . . ?
C1 C2 C3 C4 -0.1(15) . . . . ?
C2 C3 C4 C5 2.2(13) . . . . ?
C1 N1 C5 C4 1.3(11) . . . . ?
Zn1 N1 C5 C4 179.6(5) . . . . ?
C1 N1 C5 C6 178.8(6) . . . . ?
Zn1 N1 C5 C6 -2.9(8) . . . . ?
C3 C4 C5 N1 -2.9(11) . . . . ?
C3 C4 C5 C6 179.7(7) . . . . ?
Zn1 N2 C6 C5 -35.5(7) . . . . ?
N1 C5 C6 N2 25.8(9) . . . . ?
C4 C5 C6 N2 -156.6(6) . . . . ?
Zn1 N3 C7 C8 42.4(7) . . . . ?
C9 N4 C8 C7 158.1(6) . . . . ?
Zn1 N4 C8 C7 40.9(7) . . . . ?
N3 C7 C8 N4 -57.0(8) . . . . ?
C8 N4 C9 C10 -82.7(7) . . . . ?
Zn1 N4 C9 C10 33.6(6) . . . . ?
Zn1 N5 C10 C9 41.0(6) . . . . ?
N4 C9 C10 N5 -50.7(7) . . . . ?

_refine_diff_density_max         0.759
_refine_diff_density_min         -0.515
_refine_diff_density_rms         0.100

_shelx_res_file                  
;
TITL PZ4_a.res in P-1 New:P-1
    shelx.res
    created by SHELXL-2019/3 at 00:24:51 on 02-Dec-2025
CELL  0.71073   8.1369  10.5865  11.6200  105.230   98.575   91.591
ZERR     2.00   0.0015   0.0019   0.0020    0.004    0.004    0.005
LATT   1
SFAC  C    H    CL   N    O    ZN
UNIT  20 42 4 10 16 2
MERG   2
OMIT    -2.00  50.00
MORE -1
FMAP   2
PLAN    2
ACTA
BOND   $H
CONF
L.S.  20
WGHT    0.109900    1.068200
EXTI    0.008374
FVAR       0.68129
ZN1   6    0.256307    0.770223    0.211133    11.00000    0.05659    0.05063 =
         0.05344    0.01940    0.01420    0.00397
N1    4    0.198553    0.603986    0.277318    11.00000    0.10032    0.05910 =
         0.05708    0.02196    0.01866   -0.00644
N2    4    0.486267    0.749411    0.303545    11.00000    0.06879    0.07630 =
         0.05914    0.02183    0.01345    0.00906
AFIX   3
H2B   2    0.566397    0.771821    0.266755    11.00000   -1.20000
H2A   2    0.499837    0.801841    0.378455    11.00000   -1.20000
AFIX   0
N3    4    0.084753    0.885075    0.294890    11.00000    0.06410    0.07303 =
         0.07391    0.01426    0.02323    0.00305
AFIX   3
H3B   2   -0.017387    0.859065    0.254170    11.00000   -1.20000
H3A   2    0.087993    0.876745    0.369420    11.00000   -1.20000
AFIX   0
N4    4    0.308531    0.946416    0.153342    11.00000    0.06227    0.04296 =
         0.06846    0.01735    0.00870   -0.00540
AFIX   3
H4A   2    0.413181    0.992626    0.200342    11.00000   -1.20000
AFIX   0
N5    4    0.233458    0.682744    0.028794    11.00000    0.05528    0.04471 =
         0.06177    0.01408    0.01662   -0.00172
AFIX   3
H5A   2    0.324378    0.641074    0.012904    11.00000   -1.20000
H5B   2    0.146258    0.624104    0.005264    11.00000   -1.20000
AFIX   0
C1    1    0.046766    0.554185    0.282916    11.00000    0.13787    0.08785 =
         0.07025    0.02198    0.02778   -0.03837
AFIX  43
H1    2   -0.047944    0.590052    0.252963    11.00000   -1.20000
AFIX   0
C2    1    0.030329    0.451126    0.332321    11.00000    0.21376    0.09066 =
         0.07056    0.01719    0.03053   -0.06523
AFIX  43
H2    2   -0.074716    0.418400    0.337627    11.00000   -1.20000
AFIX   0
C3    1    0.171525    0.396481    0.374107    11.00000    0.28890    0.05735 =
         0.07205    0.01726    0.03056   -0.03388
AFIX  43
H3    2    0.162569    0.326672    0.407988    11.00000   -1.20000
AFIX   0
C4    1    0.323532    0.445796    0.365178    11.00000    0.21542    0.06219 =
         0.06122    0.02026    0.02877    0.01792
AFIX  43
H4    2    0.420248    0.408883    0.390169    11.00000   -1.20000
AFIX   0
C5    1    0.330485    0.553285    0.317505    11.00000    0.13346    0.05555 =
         0.04500    0.01641    0.02548    0.01637
C6    1    0.496523    0.611364    0.306589    11.00000    0.10725    0.09868 =
         0.07005    0.03150    0.01748    0.04384
AFIX  23
H6A   2    0.578673    0.606567    0.374692    11.00000   -1.20000
H6B   2    0.532412    0.560826    0.233262    11.00000   -1.20000
AFIX   0
C7    1    0.123468    1.023523    0.298572    11.00000    0.09550    0.06260 =
         0.10367    0.00708    0.03000    0.01773
AFIX  23
H7B   2    0.216002    1.061272    0.362658    11.00000   -1.20000
H7A   2    0.027656    1.073892    0.314567    11.00000   -1.20000
AFIX   0
C8    1    0.167481    1.028170    0.179769    11.00000    0.10152    0.05674 =
         0.10500    0.02739    0.03092    0.02479
AFIX  23
H8B   2    0.072062    0.996037    0.116651    11.00000   -1.20000
H8A   2    0.197728    1.118083    0.181755    11.00000   -1.20000
AFIX   0
C9    1    0.325654    0.901626    0.025058    11.00000    0.07235    0.05788 =
         0.07646    0.03217    0.02093   -0.00267
AFIX  23
H9B   2    0.440122    0.881961    0.018334    11.00000   -1.20000
H9A   2    0.298788    0.971046   -0.013469    11.00000   -1.20000
AFIX   0
C10   1    0.212782    0.782170   -0.037900    11.00000    0.07471    0.06616 =
         0.06378    0.02703    0.01708    0.00313
AFIX  23
H10A  2    0.098052    0.805669   -0.044914    11.00000   -1.20000
H10B  2    0.237656    0.746639   -0.118778    11.00000   -1.20000
AFIX   0
CL1   3    0.680180    0.138341    0.386653    11.00000    0.07131    0.08623 =
         0.05250    0.00914    0.01598   -0.00904
CL2   3    0.738600    0.687550    0.024909    11.00000    0.05467    0.04649 =
         0.07462    0.01315    0.02537    0.00819
PART  2
O6A   5    0.602908    0.686079   -0.072631    10.30000    0.07773    0.08614 =
         0.08671   -0.00582   -0.02814    0.01493
PART  0
O5    5    0.870556    0.608821    0.001910    11.00000    0.07986    0.08469 =
         0.25939    0.03371    0.07047    0.02772
PART  1
O6    5    0.598183    0.605636    0.004189    10.70000    0.06761    0.11163 =
         0.20091   -0.00879    0.03998   -0.01561
PART  2
O8A   5    0.706445    0.676575    0.132754    10.50000    0.23417    0.29366 =
         0.23805    0.19227    0.17748    0.11896
O7A   5    0.801739    0.813270    0.040791    10.60000    0.16075    0.05333 =
         0.30674    0.06154    0.04452   -0.00010
PART  1
O8    5    0.741829    0.781175    0.132967    10.50000    0.09307    0.13224 =
         0.10135   -0.03687    0.02935   -0.03451
O7    5    0.714523    0.739951   -0.073170    10.40000    0.32756    0.08402 =
         0.08158    0.05053    0.05728   -0.01144
PART  0
O1    5    0.529169    0.167897    0.425902    11.00000    0.11447    0.25666 =
         0.13977    0.02794    0.06268    0.02773
O2    5    0.666397    0.075227    0.268115    11.00000    0.13984    0.30058 =
         0.06478   -0.03721    0.02786   -0.04713
O3    5    0.806980    0.220991    0.436812    11.00000    0.26224    0.21016 =
         0.24313   -0.11956    0.15889   -0.15958
O4    5    0.719901    0.041626    0.439584    11.00000    0.45988    0.26569 =
         0.25231    0.18309   -0.01810    0.03906
HKLF    4


REM  PZ4_a.res in P-1 New:P-1
REM wR2 = 0.1885, GooF = S = 1.045, Restrained GooF = 1.045 for all data
REM R1 = 0.0619 for 2444 Fo > 4sig(Fo) and 0.0871 for all 3346 data
REM 263 parameters refined using 0 restraints

END

WGHT      0.1065      1.1484

REM Highest difference peak  0.759,  deepest hole -0.515,  1-sigma level  0.100
Q1    1   0.6511  0.2530  0.3219  11.00000  0.05    0.76
Q2    1   0.8284  0.1406  0.4442  11.00000  0.05    0.66
;
_shelx_res_checksum              52720
